# Supplementary material for: Integrated Text Mining and Chemoinformatics Analysis Associates Diet to Health Benefit at Molecular Level
Source: PLoS Comput Biol. 2014 Jan 16;10(1):e1003432. doi: 10.1371/journal.pcbi.1003432 (PMC3894162; doi:10.1371/journal.pcbi.1003432)
Supplement: Table S1 — List of phytochemicals described as SMILES that are localized on a taxonomy class, order, family or genus. (XLS) [file pcbi.1003432.s002.xls]

## Sheet: table_s1.tsv
Rank	Name	SMILES
Class	Gnetopsida (3372)	Oc1ccc(cc1)C1Oc2c(C1c1cc(O)c3c(c1)OC(C3c1cc(O)cc(c1)O)c1ccc(cc1O)O)c(O)cc(c2)C=Cc1ccc(cc1)O
Class	Gnetopsida (3372)	Oc1ccc(cc1)C1Oc2c(C1c1cc(O)c3c(c1)OC(C3c1cc(O)cc(c1)O)c1ccc(cc1)O)c(O)cc(c2)C=Cc1ccc(cc1)O
Class	Gnetopsida (3372)	OC(C(N(N=O)C)C)c1ccccc1
Class	Gnetopsida (3372)	COc1cc(ccc1O)C1OCC2C1c1cc(O)cc(c1C2c1ccc(c(c1)OC)O)O
Class	Gnetopsida (3372)	Oc1ccc(cc1)C=Cc1cc(O)cc(c1)O
Class	Gnetopsida (3372)	Oc1cc(C=Cc2c(O)cccc2O)cc(c1)O
Class	Gnetopsida (3372)	c1ccc(cc1)C=Cc1ccccc1
Class	Gnetopsida (3372)	CNC(C(c1ccccc1)O)C
Class	Gnetopsida (3372)	Oc1ccc(cc1)c1oc2c(c(=O)c1O)c(O)cc1c2C2c3c(O)cc(cc3OC(O1)(C2O)c1ccc(cc1)O)O
Class	Gnetopsida (3372)	Oc1ccc(cc1)C=Cc1cc(O)c2c(c1)OC(C2c1cc(O)cc(c1)O)c1ccc(cc1)O
Class	Gnetopsida (3372)	OC(c1ccccc1)C(N)C
Class	Gnetopsida (3372)	CC(C12CCC(O2)(CC1)C)C
Class	Gnetopsida (3372)	COc1cc(ccc1O)C=C1c2cc(O)cc(c2C(C1c1cc(O)cc(c1)O)c1ccc(c(c1)OC)O)O
Class	Gnetopsida (3372)	OC(C(N(C)C)C)c1ccccc1
Class	Gnetopsida (3372)	COc1ccc(cc1)C=Cc1ccc2c(c1)OCO2
Class	Gnetopsida (3372)	COc1cc(C=Cc2cc(O)cc(c2)O)ccc1O
Class	Marchantiopsida (186770)	Oc1cccc(c1)CCc1ccc(cc1)Oc1cc(CCc2cccc(c2)O)ccc1O
Class	Marchantiopsida (186770)	Oc1ccc(cc1)CCc1cccc(c1)O
Class	Marchantiopsida (186770)	Oc1cccc2c1Oc1cccc(c1)CCc1ccc(Oc3cc(CC2)ccc3O)cc1
Class	Marchantiopsida (186770)	COc1c(O)cc(c2c1oc(cc2=O)c1ccc(c(c1)O)O)O
Class	Marchantiopsida (186770)	COC1Cc2cccc(c2)Oc2c(cccc2O)CCc2ccc(Oc3cc1cc(c3O)O)cc2
Class	Marchantiopsida (186770)	Oc1ccc2c(c1)CCc1ccc(cc1)Oc1cc(CCc3ccc2c(O)c3)ccc1O
Class	Marchantiopsida (186770)	COC1Cc2cccc(c2)Oc2cc(CCc3ccc(Oc4cc1cc(c4O)O)cc3)ccc2O
Class	Marchantiopsida (186770)	Oc1ccc(cc1)CCc1cccc(c1C(=O)O)O
Class	Marchantiopsida (186770)	COc1cc(C=C)ccc1OC
Class	Marchantiopsida (186770)	COc1ccc2cc1Oc1ccc(cc1)CCc1ccc(Oc3cc(CC2)ccc3)c(c1)O
Class	Marchantiopsida (186770)	Oc1c(O)cc2cc1Oc1ccc(cc1)CCc1c(Oc3cc(CC2)ccc3)c(O)ccc1
Class	Marchantiopsida (186770)	O=C1OC(CC2C1CCCC2(C)C)c1cocc1
Class	Marchantiopsida (186770)	Oc1ccc2cc1Oc1ccc(cc1)CCc1ccc(c3c(CC2)cccc3O)c(O)c1
Class	Marchantiopsida (186770)	Oc1ccc2cc1Oc1ccc(cc1)CCc1ccc(c(Oc3cc(CC2)ccc3)c1)O
Class	Marchantiopsida (186770)	OC(=O)C1OC(Oc2cc3OC(=Cc4ccc(c(c4)O)O)C(=O)c3c(c2)O)C(C(C1O)O)O
Class	Marchantiopsida (186770)	Oc1c(O)ccc2c1Oc1cccc(c1)CCc1cc(O)c(c(c1)Oc1ccc(CC2)cc1)O
Class	Marchantiopsida (186770)	Oc1ccc2cc1Oc1ccc(cc1)CCc1c(c3ccc(CC2)cc3O)c(O)ccc1
Class	Marchantiopsida (186770)	CC1CCCC(C)CCCC(CCC(CC1)C(C)C)C
Class	Marchantiopsida (186770)	OC(=O)C=CC=CC(=O)O
Class	Marchantiopsida (186770)	CC1CCCC(C)CCCC(CC1)(C)C
Class	Lycopodiopsida (3248)	OC1CC2C(O)C(CC34C1CCCN4CCC=C23)C
Class	Lycopodiopsida (3248)	OCC1(C)C(O)CCC2(C1CCC1(C2CCC2C(=CCC3C2(C)CC(O)C(C3(C)C)O)C1)C)C
Class	Lycopodiopsida (3248)	CC1CC2CC(=O)C34C2(C(=O)C1)CCCN(C4)CCC3
Class	Lycopodiopsida (3248)	CC1CC2CC(=O)C3C4(C1)C2(O)CCCN4CCC3
Class	Lycopodiopsida (3248)	CC1CC2CC(=O)C3(C4(C1)C2CCCN4CCC3)O
Class	Lycopodiopsida (3248)	C=C1CCC2C(C1CCC1C(=C)CCC3C1(C)CCC(C3(C)C)O)(C)CCC(C2(C)C)O
Class	Lycopodiopsida (3248)	CC1CC2CC3=C(C4(C1)C2CCCN4C)CCC(=O)N3
Class	Lycopodiopsida (3248)	OC(=O)CCc1ccc(c(c1)O)O
Class	Lycopodiopsida (3248)	CCOC(=O)C(Oc1ccc(cc1)c1noc(n1)c1cccnc1)(C)C
Class	Lycopodiopsida (3248)	O=C1OC2CC1C13C(C)CC43C2CCCN4CC2C1O2
Class	Lycopodiopsida (3248)	CC1CC2CC(=O)C3C4(C1)C2CCCN4CCC3
Class	Lycopodiopsida (3248)	CC1CC2CC(=O)C3C4(C1)C2=CCCN4CCC3
Class	Lycopodiopsida (3248)	CC=C1C2C=C(CC1(N)c1c(C2)[nH]c(=O)cc1)C
Class	Lycopodiopsida (3248)	CC1=CC2Cc3c(C4(C1)C2CCCN4)ccc(=O)[nH]3
Class	Lycopodiopsida (3248)	CC1CC2CC(=O)C3C42C(=C1)N(CCC3)CCC4
Class	Lycopodiopsida (3248)	CC1CC2CC(=O)C3=C2CCN(C(=O)C1)CCC3
Class	Lycopodiopsida (3248)	CC1CC2CC3=C(C4(C1)C2CCCN4)CCCN3C(=O)C
Class	Lycopodiopsida (3248)	CC1CC2C(O)C(C3C4(C1)C2=CCCN4CCC3)O
Class	Lycopodiopsida (3248)	OC1CCC2(C(C1(C)C)CC=C1C2CCC2C(C1)(C)CCC1C2(C)CCC(C1(C)C(=O)O)O)C
Class	Lycopodiopsida (3248)	CC1CC2Cc3c(C4(C1)C2CCCN4)cccn3
Class	Lycopodiopsida (3248)	CC1CC2Cc3c(C4(C1)C2CCCN4C)cccn3
Class	Lycopodiopsida (3248)	C=CC1C2C=C(CC1(N(C)C)c1c(C2)[nH]c(=O)cc1)C
Class	Lycopodiopsida (3248)	CC1CC2(O)CC(=O)C3C4(C1)C2=CCCN4CCC3
Class	Lycopodiopsida (3248)	CC1=CC2Cc3c(C4(C1)C2CCCN4)ccc(n3)O
Class	Lycopodiopsida (3248)	OCC1(C)C(O)CCC2(C1CC=C1C2CCC2C(C1)(C)CCC1C2(C)CCC(C1(C)C)O)C
Class	Lycopodiopsida (3248)	CC1CC2CC3=C(C4(C1)C2CCCN4)CCC(=O)N3
Class	Lycopodiopsida (3248)	CC1CC(CC2CCCCN2C)C2C(C1)N(C)CCC2
Class	Lycopodiopsida (3248)	CC(=O)OC1CC2C(O)C(CC34C1CCCN4CCCC23)C
Class	Other	CCCCCC
Class	Other	[O-][N+](=O)c1cc(cc(c1N=[N+](c1ccccc1)c1ccccc1)[N+](=O)[O-])[N+](=O)[O-]
Class	Other	CCC1=C(c2ccc(cc2)OC(=O)C)C(Oc2c1ccc(c2)OC(=O)C)(C)C
Class	Other	CCCCCCCCC=CCCCCCCCC(=O)O
Class	Other	Oc1cc2c(=O)oc3c4c2c(c1O)oc(=O)c4cc(c3O)O
Class	Other	O=C(OC(C(=O)O)Cc1ccc(c(c1)O)O)C=Cc1ccc(c(c1)O)O
Class	Other	CC(=O)CC(c1c(O)oc2c(c1=O)cccc2)c1ccccc1
Class	Other	CC(=C)C1CCC2(C1C1CCC3C(C1(C)CC2)(C)CCC1C3(C)CCC(C1(C)C)O)C(=O)O
Class	Other	CCCCC1(CCCC)Oc2cc(ccc2C(=C1c1ccc(cc1)OC)C)OC(=O)C
Class	Other	CC(c1ccc(c(c1)O)C)C
Class	Other	CC1CCC2(C(C1C)C1=CCC3C(C1(CC2)C)(C)CCC1C3(C)CCC(C1(C)C)O)C(=O)O
Class	Other	OC1C(OC2C(C1OC(=O)c1cc(O)c(c(c1c1c(C(=O)O2)cc(c(c1O)O)O)O)O)O)OC(=O)c1cc(O)c(c(c1)O)O
Class	Other	ClCCl
Class	Other	Cc1cc2c(o1)c(C)c1c(c2)c(C)cc(=O)o1
Class	Other	ClC(Cl)Cl
Class	Other	CCN(c1ccc2c(c1)oc(=O)c(c2)c1nc2c([nH]1)cccc2)CC
Class	Other	O=C(OC1CC(O)(CC(C1O)O)C(=O)O)C=Cc1ccc(c(c1)O)O
Class	Other	COc1cc2ccc(=O)oc2cc1O
Class	Other	OC1CCC2(C(C1(C)C)CCC1(C2CC=C2C1(C)CCC1(C2CC(C)(C)CC1)C(=O)O)C)C
Class	Other	OC1CCC2(C(C1(C)C)CCC1(C2CC=C2C1(C)CCC1(C2CC(C)(C)CC1)C)C)C
Class	Other	OCC1OC(Oc2c(oc3c(c2=O)c(O)cc(c3)O)c2ccc(c(c2)O)O)C(C(C1O)O)OC1OC(CO)C(C(C1OC1OC(CO)C(C(C1O)O)O)O)O
Class	Other	c1ccc2c(c1)cc1c(c2)cc2c(c1)c1ccccc1s2
Class	Other	CC(=O)CC(c1c(=O)oc2c(c1O)cccc2)c1ccccc1
Class	Other	C=CC(CCC=C(C)C)(O)C
Class	Other	CCCCCC=CCC=CCCCCCCCC(=O)O
Class	Other	CCCCO
Class	Other	O=C(OC1CC(O)(CC(C1O)O)C(=O)[O-])C=Cc1ccc(c(c1)O)O
Class	Other	Oc1cc(O)c2c(c1)oc(c(c2=O)[O-])c1ccc(c(c1)O)O
Class	Other	Oc1cc(O)c2c(c1)oc(c(c2=O)O)c1ccc(c(c1)O)O
Class	Other	COc1c(O)cc(cc1O)C1Oc2c(CC1O)c(O)cc(c2C1C(O)C(Oc2c1c(O)cc(c2)O)c1ccc(cc1)O)O
Class	Other	O=C(c1cc(O)c(c(c1)OC(=O)c1cc(O)c(c(c1)O)O)O)OC1C(COC(=O)c2cc(O)c(c(c2)OC(=O)c2cc(O)c(c(c2)O)O)O)OC(C(C1OC(=O)c1cc(O)c(c(c1)OC(=O)c1cc(O)c(c(c1)O)O)O)OC(=O)c1cc(O)c(c(c1)OC(=O)c1cc(O)c(c(c1)O)O)O)OC(=O)c1cc(O)c(c(c1)OC(=O)c1cc(O)c(c(c1)O)O)O
Class	Other	CCn1c(=NN=c2sc3c(n2CC)ccc(c3)S(=O)(=O)O)sc2c1ccc(c2)S(=O)(=O)O
Class	Other	*C=C*
Class	Other	OCC1OC(C(C1OP(=O)(OC(CNC(=O)CCC1(C)C2=NC(C1CC(=O)N)C1(C)[N-]C(=C(C)C3=NC(=CC4=NC(=C2C)C(CCC(=O)N)C4(C)C)C(C3(C)CC(=O)N)CCC(=O)N)C(C1(C)CC(=O)N)CCC(=O)N)C)[O-])O)n1cnc2c1ccc(c2)O
Class	Other	CCC1=C(c2ccc(cc2)OC)C(Oc2c1ccc(c2)OC(=O)C)(C)C
Class	Other	CC(=C)C1CCC2(C1C1CCC3C(C1(C)CC2)(C)CCC1C3(C)CCC(C1(C)C)O)C
Class	Other	CC(=O)Oc1ccccc1
Class	Other	O=c1ccc2c(o1)cccc2
Class	Other	CCCC1=C(c2ccc(cc2)OC)C(Oc2c1ccc(c2)OC(=O)C)(C)C
Class	Other	c1ccccc1
Class	Other	OC1C(COC(=O)c2cc(O)c(c(c2)O)O)OC(C(C1OC(=O)c1cc(O)c(c(c1)O)O)O)OC(=O)c1cc(O)c(c(c1)O)O
Class	Other	Oc1cc(O)c2c(c1)oc(c(c2=O)OC1OC(COC2OC(C)C(C(C2O)O)O)C(C(C1O)O)O)c1ccc(c(c1)O)O
Class	Other	[O-]C(=O)C
Class	Other	CC1OC(OCC2OC(O)C(C(C2O)O)O)C(C(C1O)O)O
Class	Polypodiopsida (3290)	OCCc1c(C)cc2c(c1C)C(=O)C(C2O)(C)C
Class	Polypodiopsida (3290)	OCCc1c(C)cc2c(c1C)C(=O)C(C2O)(C)CO
Class	Polypodiopsida (3290)	OCCc1c(C)cc2c(c1C)C(=O)C(C2)C
Class	Polypodiopsida (3290)	OCCc1c(C)cc2c(c1C)C(=O)C(C2)(C)CO
Class	Polypodiopsida (3290)	CCCN(C(=O)c1cccc(c1)C(=O)NC(C(CC(C(=O)Nc1ccc(cc1)F)C)N)Cc1ccccc1)CCC
Class	Polypodiopsida (3290)	OCCc1c(C)cc2c(c1C)C(=O)C(C2)CO
Class	Polypodiopsida (3290)	ClCCc1c(C)cc2c(c1C)C(=O)C(C2)C
Class	Polypodiopsida (3290)	OCCc1c(C)cc2c(c1CO)C(=O)C(C2O)C
Class	Polypodiopsida (3290)	CCCC(=O)C1=C(O)C(C(=C(C1=O)Cc1c(O)c(Cc2c(O)c(C(=O)CCC)c(c(c2OC)C)O)c(c(c1O)C(=O)CCC)O)O)(C)C
Class	Polypodiopsida (3290)	OCCc1c(C)cc2c(c1C)C(=O)C(C2O)C
Class	Polypodiopsida (3290)	ClCCc1c(C)cc2c(c1C)C(=O)C(C2)(C)CO
Class	Polypodiopsida (3290)	OCC1OC(OC23CC(C(=O)C3C(C3(C(=C2)C)CC3)(C)O)C)C(C(C1O)O)O
Class	Ophioglossopsida (13826)	OCC(=CCCC1(C)C=Cc2c(O1)ccc(c2)CCc1cccc(c1O)O)C
Class	Ophioglossopsida (13826)	Oc1cc(O)c2c(c1)oc1c(c2=O)OCc2c1ccc(c2O)O
Class	Isoetopsida (3243)	Oc1ccc(cc1)c1cc(=O)c2c(o1)cc(c(c2O)c1cc(ccc1O)c1cc(=O)c2c(o1)cc(cc2O)O)O
Class	Isoetopsida (3243)	O=C1C=CC(=C(c2c(cccc2c2ccc(cc2)O)C#Cc2ccc(cc2)O)c2ccccc2)C=C1
Class	Isoetopsida (3243)	Oc1ccc(cc1)c1cc(=O)c2c(o1)c(c(cc2O)O)c1cc(ccc1O)c1cc(=O)c2c(o1)cc(cc2O)O
Class	Isoetopsida (3243)	Oc1ccc(cc1)c1cc(=O)c2c(o1)cc(c(c2O)Oc1ccc(cc1)c1cc(=O)c2c(o1)cc(cc2O)O)O
Class	Isoetopsida (3243)	O=C1C=CC(=C(c2c(C#Cc3ccc(cc3)O)c(C)ccc2c2ccc(cc2)O)c2ccccc2)C=C1
Class	Bryopsida (3214)	[O-][Si](=O)[O-]
Class	Marattiopsida (74352)	OCC1OC(CC1O)n1cc(C)c(nc1=O)N
Class	Coniferopsida (58019)	CCCCCC=CCC=CCC=CCC=CCCCC(=O)OCC(OC(=O)CCCC=CCC=CCC=CCC=CCCCCC)COP(=O)(OCCN)O
Class	Coniferopsida (58019)	CC1CCC2C31CCC(C(C3)C2(C)C)(C)O
Class	Coniferopsida (58019)	C=CC(CCC1C(=C)CCC2C1(C)CCCC2(C)CO)(O)C
Class	Coniferopsida (58019)	CC(C1=CC2=CCC3C(C2CC1)(C)CCCC3(C)C)C
Class	Coniferopsida (58019)	OCC(C(c1ccc(c(c1)OC)O)O)Oc1ccc(cc1OC)C(C(c1ccc(c(c1)OC)O)CO)O
Class	Coniferopsida (58019)	COc1ccc(cc1)c1cc(=O)c2c(o1)c(c(cc2O)O)c1cc(ccc1OC)c1cc(=O)c2c(o1)cc(cc2O)OC
Class	Coniferopsida (58019)	CC(c1cccc(c(=O)c1O)O)C
Class	Coniferopsida (58019)	CC(c1cc2CCC3C(c2cc1O)(C)CCCC3(C)C)C
Class	Coniferopsida (58019)	COC1=CC23C(C1O)c1cc4OCOc4cc1CCN3CCC2
Class	Coniferopsida (58019)	CC(CC(=O)O)CCC=C(C)C
Class	Coniferopsida (58019)	C=CC(CCC1C(=C)CCC2C1(C)CCCC2(C)C(=O)O)(O)C
Class	Coniferopsida (58019)	CC(c1c(O)c(cc2c1CCC1C2(C)CCCC1(C)C)c1cc2c(c(c1O)C(C)C)CCC1C2(C)CCCC1(C)C)C
Class	Coniferopsida (58019)	COC1CC23N(CCCc4c3cc(OC)c(c4)O)CCC2=CC1OC(=O)C
Class	Coniferopsida (58019)	COC1C=CC23C4(C1)N(CCCc1c4cc(OC)c(c1)OC)CC3O2
Class	Coniferopsida (58019)	CCC(CCC1C(C)CCC2C1(C)CCCC2(C)C)C
Class	Coniferopsida (58019)	COC1=CC23C(C1OC(=O)C)c1cc4OCOc4cc1CCN3CCC2
Class	Coniferopsida (58019)	OCCCc1ccc(c(c1)O)OC(C(c1ccc(c(c1)OC)O)O)CO
Class	Coniferopsida (58019)	CC(=O)OC12COC1CC(C1(C2C(OC(=O)c2ccccc2)C2(O)CC(O)C(=C(C2(C)C)C(C1=O)O)C)C)O
Class	Coniferopsida (58019)	C=C1CCC2CC1C2(C)C
Class	Coniferopsida (58019)	CC(=C)c1cccc(c(=O)c1O)O
Class	Coniferopsida (58019)	Oc1ccc2c(c1)C1(C)CCCC(C1CC2)(C)C(=O)O
Class	Coniferopsida (58019)	OCC1OC(Oc2cc(O)c3c(c2)oc(c(c3=O)O)c2ccc(cc2)O)C(C(C1O)O)O
Class	Coniferopsida (58019)	OCC1OC(NC(=O)c2ccccc2)C(C(C1O)O)O
Class	Coniferopsida (58019)	CC1=CCC2(C3(C1C3)C(C)(C)CCC2)C
Class	Coniferopsida (58019)	CC(C1=CC2=C(CC1)C1(C)CCCC(C1CC2)(C)C(=O)O)C
Class	Coniferopsida (58019)	CCC1(C)CCC2C(C1)CCC1C2(C)CCCC1(C)C
Class	Coniferopsida (58019)	COC(=O)CC(C(=O)OC1C(=CC23C1c1cc4OCOc4cc1CCN3CCC2)OC)(CCCC(O)(C)C)O
Class	Coniferopsida (58019)	CCOC(=O)C=Cc1ccccc1
Class	Coniferopsida (58019)	COc1cc(C=Cc2ccccc2)cc(c1)OC
Class	Coniferopsida (58019)	COC12OC3CN4C(C1)(C(C2O)c1c3cc2c(c1)OCO2)CCC4
Class	Coniferopsida (58019)	CC(c1cccc(=O)c(c1)O)C
Class	Coniferopsida (58019)	CCCC1N(NCc2c1cccc2)C(=O)C=Cc1cc(cc(c1OC)OC)Cc1cnc(nc1N)N
Class	Coniferopsida (58019)	CC(c1ccccc(=O)c1O)C
Class	Coniferopsida (58019)	O=C1NC(=O)C2(N1)CC(Oc1c2cc(F)cc1)C(=O)N
Class	Coniferopsida (58019)	CC(c1cccc(c(=O)c1)O)C
Class	Coniferopsida (58019)	CC(=O)OC1C2C(=C)C(CCC2(C)C(OC(=O)C)C(C2=C(C(=O)CC1C2(C)C)C)OC(=O)C)OC(=O)C=Cc1ccccc1
Class	Coniferopsida (58019)	[O-]C(=O)c1ccc2c(c1)cccc2
Class	Coniferopsida (58019)	Oc1ccc(cc1)c1cc(=O)c2c(o1)c(c(cc2O)O)c1cc(ccc1O)c1cc(=O)c2c(o1)cc(cc2O)O
Class	Coniferopsida (58019)	CC1=CC2C(CC1)C(C)(O)CCC2C(C)C
Class	Coniferopsida (58019)	COC1CC23N(CCCc4c3cc(OC)c(c4)O)CCC2=CC1O
Class	Coniferopsida (58019)	O=C1C=C(O)c2c(C1=O)cccc2
Class	Coniferopsida (58019)	CC(c1c(O)ccc2c1CCC1C2(C)CCCC1(C)C)C
Class	Coniferopsida (58019)	CC(C(=O)c1ccccc1)N
Class	Coniferopsida (58019)	CCCC(=O)NC(C(C(=O)OC1CC2(O)C(OC(=O)c3ccccc3)C3C4(COC4CC(C3(C(=O)C(C(=C1C)C2(C)C)OC(=O)C)C)O)OC(=O)C)O)c1ccccc1
Class	Coniferopsida (58019)	CC1=CCC2CC1C2(C)C
Class	Coniferopsida (58019)	COC1=CC23C(C1=O)c1cc4OCOc4cc1CCN3CCC2
Class	Coniferopsida (58019)	CC(=O)OC1C(=O)C2(C)C(O)CC3C(C2C(C2(C(C1=C(C)C(O)C2)(C)C)O)OC(=O)c1ccccc1)(CO3)OC(=O)C
Class	Coniferopsida (58019)	CC(CC(=O)CC(C1CCC(=CC1)C(=O)O)C)C
Class	Coniferopsida (58019)	CC=C(C(=NC(C(C(=O)OC1CC2(O)C(OC(=O)c3ccccc3)C3C4(COC4CC(C3(C(=O)C(C(=C1C)C2(C)C)OC(=O)C)C)O)OC(=O)C)O)c1ccccc1)O)C
Class	Coniferopsida (58019)	OC(=O)CCCC=CC(C=Cc1ccc(cc1)Cl)(C)C
Class	Coniferopsida (58019)	CC1=CC2C(CC1)C(=C)CCC2C(C)C
Class	Coniferopsida (58019)	C=CN1CCCC1=O
Class	Coniferopsida (58019)	CC(C1CCC2C(C1)CCC1C2(C)CCCC1(C)C)C
Class	Coniferopsida (58019)	CC(=O)OC12COC1CC(C1(C2C(OC(=O)c2ccccc2)C2(O)CC(OC(=O)C(C(c3ccccc3)NC(=O)c3ccccc3)O)C(=C(C2(C)C)C(C1=O)O)C)C)O
Class	Coniferopsida (58019)	CC1(O)CC=C2C(CC1)(C)CCCC2(C)C
Class	Coniferopsida (58019)	COc1ccc2c(c1)[nH]c1c2CCN2C1CC1C(C2)CC(C(C1C(=O)OC)OC)OC(=O)c1cc(OC)c(c(c1)OC)OC
Class	Coniferopsida (58019)	*CC(N1CCCC1=O)*
Class	Coniferopsida (58019)	COC1C(OC(C(C1O)O)OC1C(OCC(C1O)O)OC1COC(C(C1O)O)O)C(=O)O
Class	Coniferopsida (58019)	CC(=O)OC1C(=O)C2(C)C(O)CC3C(C2C(C2(C(C1=C(C)C(OC(=O)C(C(c1ccccc1)NC(=O)c1ccccc1)O)C2)(C)C)O)OC(=O)c1ccccc1)(CO3)OC(=O)C
Class	Coniferopsida (58019)	[O-][O+]=O
Class	Coniferopsida (58019)	COC(=O)CC(C(=O)OC1C(=CC23C1c1cc4OCOc4cc1CCN3CCC2)OC)(CCC(O)(C)C)O
Class	Coniferopsida (58019)	C=C1C2CCC(C1(C)C)C2
Class	Coniferopsida (58019)	OC(=O)CCCCC1SSCC1
Class	Coniferopsida (58019)	OC1C(COP(=O)(OP(=O)(CP(=O)(OP(=O)(O)O)O)O)O)OC(C1O)n1cnc2c1ncnc2N
Class	Coniferopsida (58019)	CCC(=C(c1ccccc1)c1ccc(cc1)OCCN(C)C)c1ccccc1
Class	Coniferopsida (58019)	CCC1(C)CCCC2(C1CC=C1C2CCC(=C1)C(C)C)C
Class	Coniferopsida (58019)	OCC1Cc2cc(OC)c(cc2C(C1CO)c1ccc(c(c1)O)O)O
Class	Coniferopsida (58019)	COC1CC=C2C3(C1)N(CCCc1c3cc(O)c(c1)OC)CC2
Class	Coniferopsida (58019)	COc1cc(ccc1O)CC1COCC1Cc1ccc(c(c1)OC)O
Class	Coniferopsida (58019)	CC1=CCC2C(C1)C2(C)C
Class	Coniferopsida (58019)	CC(=CCc1ccc(c(=O)cc1C(C)C)O)C
Class	Coniferopsida (58019)	OCC1OC(Oc2cc(C=Cc3ccc(c(c3)OC)O)cc(c2)O)C(C(C1O)O)O
Class	Coniferopsida (58019)	COc1cc(O)c2c(c1)oc(cc2=O)c1ccc(c(c1)c1c(O)cc(c2c1oc(cc2=O)c1ccc(cc1)O)O)O
Class	Coniferopsida (58019)	OCCCc1cc2c(c(c1)O)OC(C2CO)c1ccc(c(c1)OC)O
Class	Coniferopsida (58019)	CC1CCCC2(C1CC1CCC(C(C1(C)C)CC2)C)C
Class	Coniferopsida (58019)	CC(=O)OCC1=CC(OC(=O)C)C2CC(OC(=O)C)C(=C(C2(C)C)C(C(=C(C(CC1OC(=O)C=Cc1ccccc1)OC(=O)C)C)OC(=O)C)O)C
Class	Coniferopsida (58019)	COc1cc(C)c(cc1CC(N)C)OC
Class	Coniferopsida (58019)	CCCCCCCCCCCCCCCCN(c1ccc(cc1)C=Cc1cc[n+](cc1)C)CCCCCCCCCCCCCCCC
Class	Coniferopsida (58019)	O=c1cc2CCC34C5c2c(c(c1)C)C1C5C(C(O1)C4C)OC3=O
Class	Coniferopsida (58019)	OCC1(O)CC23CCC1CC3C1(C(CC2)C(C)(C)C(=O)CC1)C
Class	Coniferopsida (58019)	CCC(n1c(=O)[nH]c(c(c1=O)Br)C)C
Class	Coniferopsida (58019)	COC1=CC23C(C1O)c1cc4OCOc4cc1C(CN3CCC2)O
Class	Coniferopsida (58019)	OC(=O)C=C(CCC1C(=C)CCC2C1(C)CCCC2(C)C(=O)O)C
Class	Coniferopsida (58019)	CC(=O)OC1CC2C(C1(C)CC2)(C)C
Class	Coniferopsida (58019)	CC=C(C(=O)NC(C(C(=O)OC1CC2(O)C(OC(=O)c3ccccc3)C3C4(COC4CC(C3(C(=O)C(C(=C1C)C2(C)C)OC(=O)C)C)O)OC(=O)C)O)c1ccccc1)C
Class	Coniferopsida (58019)	O=C1C=C(O)C(=O)c2c1cccc2
Class	Coniferopsida (58019)	CC(CC1CCCC(N1)C)O
Class	Coniferopsida (58019)	CC(=CCc1ccc(=O)c(cc1C(C)C)O)C
Class	Coniferopsida (58019)	COC(=O)C1=CCC(CC1)C(CC(=O)CC(C)C)C
Class	Polytrichopsida (113509)	OC(=O)c1cc(SSc2ccc(c(c2)C(=O)O)[N+](=O)[O-])ccc1[N+](=O)[O-]
Class	Liliopsida (4447)	[O-]C(=O)C(=C)OP(=O)([O-])[O-]
Class	Liliopsida (4447)	CC1CCC2(OC1)OC1C(C2C)C2(C(C1)C1CCC3C(C1CC2)(C)CCC(C3)O)C
Class	Liliopsida (4447)	*OC1COC(C(C1OC1OC(C(C1O)O)CO)OC1OC(C(C1O)O)CO)*
Class	Liliopsida (4447)	c1cc2cccc3c2c(c1)CC3
Class	Liliopsida (4447)	OCC1OC(C(C1O)O)(CO)OCC1OC(C(C1O)O)(CO)OCC1OC(C(C1O)O)(O)CO
Class	Liliopsida (4447)	OC(=O)CCCC=CC(C=Cc1ccc(cc1)Cl)(C)C
Class	Liliopsida (4447)	CC(CCCC(C1CCC2C1(C)CCC1C2CCC2C1(C)CCCC2)C)C
Class	Liliopsida (4447)	OCC(CCC1=C(C)C2C(O1)CC1C2(C)C(=O)CC2C1CCC1C2(C)CCC(C1)O)C
Class	Liliopsida (4447)	COc1ccc2c3c1OC1C3(CCN(C2)C)C=CC(C1)O
Class	Liliopsida (4447)	COc1ccc(cc1O)C=CC(=O)CC(=O)C=Cc1ccc(c(c1)OC)O
Class	Liliopsida (4447)	CC(=C1CC23OC1(O)CC(=C)C3CCC2C)C
Class	Liliopsida (4447)	OC1CCC2(C(C1)C(=O)CC1C2CC2C1CCC1C2CN2CC(C)CCC2C1(C)O)C
Class	Liliopsida (4447)	CCCC[SnH3]
Class	Liliopsida (4447)	COC1C=CC23C(C1)N(CC2O)Cc1c3cc2OCOc2c1
Class	Liliopsida (4447)	COc1cc(CCc2cc(OC)c(c(c2)OC)O)ccc1O
Class	Liliopsida (4447)	COc1cc(CCc2ccc(c(c2)OC)O)cc(c1)O
Class	Liliopsida (4447)	CC=CS[S+](C=CC)O
Class	Liliopsida (4447)	O=c1c2cc3OCOc3cc2c2c3n1ccc3ccc2
Class	Liliopsida (4447)	O=SCC(C(=O)O)N
Class	Liliopsida (4447)	COc1cc(CCc2ccc(c(c2)O)OC)cc(c1)O
Class	Liliopsida (4447)	[O-]C(=O)C(=C)OP(=O)(O)O
Class	Liliopsida (4447)	O=C(N(C)C)Nc1ccc(cc1)C(C)C
Class	Liliopsida (4447)	CCCCC12C3CC4N1CCC2C1(O3)C4C(C(=C2OC(=O)C(=C2OC)C)O1)C
Class	Liliopsida (4447)	COc1cc(cc(c1O)OC)c1cc(=O)c2c(o1)cc(cc2O)O
Class	Liliopsida (4447)	OC(=CC=C)C(=O)O
Class	Liliopsida (4447)	OCC1OC(OCC2OC(OC3C(CO)OC(C(C3O)O)O)C(C(C2OC2OC(CO)C(C(C2O)O)O)O)O)C(C(C1OC1OC(CO)C(C(C1O)O)O)O)O
Class	Liliopsida (4447)	OCC1OC(C(C1O)O)(O)COCC1OC(C(C1O)O)(CO)OC1OC(CO)C(C(C1O)O)O
Class	Liliopsida (4447)	CCCCC(=O)N(C(C(=O)O)C(C)C)Cc1ccc(cc1)c1ccccc1c1n[nH]nn1
Class	Liliopsida (4447)	COC(=O)C1C2=c3c(C1=O)c(c1=CC4=[N+]5[Mg-2]6(n31)[N+]1=C2C(CCC(=O)OCC=C(CCCC(CCCC(CCCC(C)C)C)C)C)C(C1=Cc1n6c(C=C5C(=C4CC)C)c(c1C)C=C)C)C
Class	Liliopsida (4447)	CC(=C1CC2C(C(CC1=O)(C)O)CCC2(C)O)C
Class	Liliopsida (4447)	[O-][N+](=O)[O-]
Class	Liliopsida (4447)	OC1C=CC23C(C1)C(CC2O)Cc1c3cc2OCOc2c1
Class	Liliopsida (4447)	ClCCN(c1cnc(nc1O)O)CCCl
Class	Liliopsida (4447)	[Cr]
Class	Liliopsida (4447)	[O-][Mo](=O)(=O)[O-]
Class	Liliopsida (4447)	COc1cc(C=CC(=O)O)cc(c1O)OC
Class	Liliopsida (4447)	COc1cc(C=Cc2ccccc2)oc(=O)c1
Class	Liliopsida (4447)	[O-]S(=O)(=O)[O-]
Class	Liliopsida (4447)	COC1CC(O)OCC1[NH2+]C(C)C
Class	Liliopsida (4447)	COc1cc(C=CC(=O)O)cc(c1O)c1cc(C=CC(=O)O)cc(c1O)OC
Class	Liliopsida (4447)	OCC1OC(OCC2OC(OC3C(CO)OC(C(C3O)O)C)C(C(C2OC2OC(CO)C(C(C2O)O)OC)O)O)C(C(C1OC)O)O
Class	Liliopsida (4447)	COc1cc(C=CC(=CC(=O)C=Cc2ccc(cc2)O)O)ccc1O
Class	Liliopsida (4447)	C=CCSS(=O)CC=C
Class	Liliopsida (4447)	CC1CCC2(OC1)OC1C(C2C)C2(C(C1)C1CC=C3C(C1CC2)(C)CCC(C3)O)C
Class	Liliopsida (4447)	OC1C=CC23C(C1)N(CC2O)Cc1c3cc2OCOc2c1
Class	Liliopsida (4447)	OC(=O)c1ccc2c(c1)ccc(c2)C(P(=O)(O)O)(F)F
Class	Liliopsida (4447)	OC1C=C2CCN3C2C(C1O)c1cc2OCOc2cc1C3
Class	Liliopsida (4447)	COC(=O)CC(C(=O)OCC1CCN2C1CCC2)(Cc1ccccc1)O
Class	Liliopsida (4447)	NC(=O)CCC(C(=O)N1CCCC1C(=O)NC(C(=O)O)CCC(=O)N)NC(=O)C1CCCN1C(=O)C(Cc1ccc(cc1)O)N
Class	Liliopsida (4447)	COc1cc(O)cc(c1C(=O)C=Cc1ccccc1)O
Class	Liliopsida (4447)	OC1C(OCC(C1O)OC1OCC(C(C1O)O)O)OC1COC(C(C1O)O)O
Class	Liliopsida (4447)	OCC1OC(OC)C(C(C1OC1OC(CO)C(C(C1O)O)OC)O)O
Class	Liliopsida (4447)	COc1ccc(cc1O)C=CC(=O)CC(=O)C=Cc1ccc(cc1)O
Class	Liliopsida (4447)	COC(=O)C1C(=O)C2=C(C)C3=Cc4[nH]c(c(c4CC)C)C=c4[nH]c(=CC5=NC(=C1C2=N3)C(CCC(=O)OCC=C(CCCC(CCCC(CCCC(C)C)C)C)C)C5C)c(C)c4C=C
Class	Liliopsida (4447)	[C-]=[O+]C(=O)C1=C2c3[n-]c(=C=c4[n-]c(c(c4=[C-])C#[C+])[C+]=C4[N-]C(=C=c5[n-]c2c(C1=O)c5=[C+])[C](C#[C+])C4=[C+])c(=[C-])c3C#CC(=[O+])OC#CC(=[C+])[C-]=C=[C+]C(=[C-])[C-]=C=[C+]C(=[C+])[C-]=C=[C+]C(=[C+])[C-]
Class	Liliopsida (4447)	COc1cc(C=CC(=CC(=O)C=Cc2ccc(c(c2)OC)O)O)ccc1O
Class	Liliopsida (4447)	OCC1OC(OC2CCC3(C(=CCC4C3CCC3(C4CC4C3C(C)C3(O4)CCC(CO3)C)C)C2)C)C(C(C1OC1OC(C)C(C(C1OC1OC(C)C(C(C1O)O)O)O)O)O)O
Class	Liliopsida (4447)	CCNc1nc(NC(C)C)nc(n1)Cl
Class	Liliopsida (4447)	[C-]#CC#[C+]
Class	Liliopsida (4447)	O=C1CCC(C)OC(=O)C=CC(=O)CCC(OC(=O)C=C1)C
Class	Liliopsida (4447)	COP(=O)(NC(=O)OC(C)C)OC
Class	Liliopsida (4447)	C=CC1(C)CCC2C(=CC3C4C52CCC(OC5)(C4(C(=O)O3)C)O)C1
Class	Liliopsida (4447)	OCC1CN(C)C2C(=C1)c1cccc3c1c(C2)c[nH]3
Class	Liliopsida (4447)	OC(=O)C(=C)OP(=O)(O)O
Class	Equisetopsida (3254)	OC(=O)C=Cc1ccc(c(c1)O)O
Class	Equisetopsida (3254)	Clc1cc2NCNS(=O)(=O)c2cc1S(=O)(=O)N
Class	Equisetopsida (3254)	O=C(OC1CC(O)(CC(C1O)O)C(=O)[O-])C=Cc1ccc(c(c1)O)O
Class	Equisetopsida (3254)	OCC1OC(OC2C(CO)OC(C(C2O)O)O)C(C(C1OC1OC(CO)C(C(C1O)O)OC1OC(CO)C(C(C1O)O)O)O)O
Class	Equisetopsida (3254)	CCC(C1CC=CC2N1CCCNCCCCNC(=O)C2)O
Class	Equisetopsida (3254)	O=C1CCC2C(C1)CCC1C2CCC2(C1CCC2=O)C
Class	Equisetopsida (3254)	OC(=O)c1cc(c(cc1NCc1ccco1)Cl)S(=O)(=O)N
Class	Equisetopsida (3254)	OC1CCC(N1[O])(C)C
Class	Equisetopsida (3254)	O=C(OC1CC(O)(CC(C1O)O)C(=O)O)C=Cc1ccc(c(c1)O)O
Class	Equisetopsida (3254)	CC(=O)SC1CC2=CC(=O)CCC2(C2C1C1CCC3(C1(CC2)C)CCC(=O)O3)C
Class	Equisetopsida (3254)	OCC1OC(OCC2OC(O)C(C(C2OC2OC(CO)C(C(C2O)O)O)O)O)C(C(C1O)O)O
Class	Jungermanniopsida (186771)	CC(=O)OCC1=COC(C2C1C1C(C1(C)C)CCC12CO1)OC(=O)C
Class	Jungermanniopsida (186771)	CC(C1CCC2(C1C1C3CC3(C)C(CC1(C)CC2)O)C)C
Class	Jungermanniopsida (186771)	Cc1cccc(c1)CC(N)(C)C
Class	Jungermanniopsida (186771)	O=C1OC2C(C1C1(O)CC3C4(C1(C2OC4=O)C)O3)C(O)(C)C
Class	Cycadopsida (3296)	OC1C(COC2OCC(C(C2O)O)O)OC(C(C1O)O)OCN=N(=O)C
Class	Cycadopsida (3296)	OC1C(COC2OCC(C(C2O)O)O)OC(C(C1O)O)OCN=[N+](C)[O-]
Class	Cycadopsida (3296)	OCC1OC(OCN=[N+](C)[O-])C(C(C1O)O)O
Class	Cycadopsida (3296)	OCC1OC(OCN=N(=O)C)C(C(C1O)O)O
Class	Sphagnopsida (113508)	OC(=O)CC(=CC(=O)O)c1ccc(cc1)O
Class	Sphagnopsida (113508)	CCC(n1c(=O)[nH]c(c(c1=O)Br)C)C
Class	Sphagnopsida (113508)	C=CCNC(=O)c1c(C)c(sc1[Si](C)(C)C)C
Order	Jungermanniales (3199)	CC(=O)OCC1=COC(C2C1C1C(C1(C)C)CCC12CO1)OC(=O)C
Order	Jungermanniales (3199)	CC(C1CCC2(C1C1C3CC3(C)C(CC1(C)CC2)O)C)C
Order	Jungermanniales (3199)	Cc1cccc(c1)CC(N)(C)C
Order	Coniferales (3313)	CCCCCC=CCC=CCC=CCC=CCCCC(=O)OCC(OC(=O)CCCC=CCC=CCC=CCC=CCCCCC)COP(=O)(OCCN)O
Order	Coniferales (3313)	CC1CCC2C31CCC(C(C3)C2(C)C)(C)O
Order	Coniferales (3313)	C=CC(CCC1C(=C)CCC2C1(C)CCCC2(C)CO)(O)C
Order	Coniferales (3313)	CC(C1=CC2=CCC3C(C2CC1)(C)CCCC3(C)C)C
Order	Coniferales (3313)	OCC(C(c1ccc(c(c1)OC)O)O)Oc1ccc(cc1OC)C(C(c1ccc(c(c1)OC)O)CO)O
Order	Coniferales (3313)	COc1ccc(cc1)c1cc(=O)c2c(o1)c(c(cc2O)O)c1cc(ccc1OC)c1cc(=O)c2c(o1)cc(cc2O)OC
Order	Coniferales (3313)	CC(c1cccc(c(=O)c1O)O)C
Order	Coniferales (3313)	CC(c1cc2CCC3C(c2cc1O)(C)CCCC3(C)C)C
Order	Coniferales (3313)	COC1=CC23C(C1O)c1cc4OCOc4cc1CCN3CCC2
Order	Coniferales (3313)	CC(CC(=O)O)CCC=C(C)C
Order	Coniferales (3313)	C=CC(CCC1C(=C)CCC2C1(C)CCCC2(C)C(=O)O)(O)C
Order	Coniferales (3313)	CC(c1c(O)c(cc2c1CCC1C2(C)CCCC1(C)C)c1cc2c(c(c1O)C(C)C)CCC1C2(C)CCCC1(C)C)C
Order	Coniferales (3313)	COC1CC23N(CCCc4c3cc(OC)c(c4)O)CCC2=CC1OC(=O)C
Order	Coniferales (3313)	COC1C=CC23C4(C1)N(CCCc1c4cc(OC)c(c1)OC)CC3O2
Order	Coniferales (3313)	CCC(CCC1C(C)CCC2C1(C)CCCC2(C)C)C
Order	Coniferales (3313)	COC1=CC23C(C1OC(=O)C)c1cc4OCOc4cc1CCN3CCC2
Order	Coniferales (3313)	OCCCc1ccc(c(c1)O)OC(C(c1ccc(c(c1)OC)O)O)CO
Order	Coniferales (3313)	CC(=O)OC12COC1CC(C1(C2C(OC(=O)c2ccccc2)C2(O)CC(O)C(=C(C2(C)C)C(C1=O)O)C)C)O
Order	Coniferales (3313)	C=C1CCC2CC1C2(C)C
Order	Coniferales (3313)	CC(=C)c1cccc(c(=O)c1O)O
Order	Coniferales (3313)	Oc1ccc2c(c1)C1(C)CCCC(C1CC2)(C)C(=O)O
Order	Coniferales (3313)	OCC1OC(Oc2cc(O)c3c(c2)oc(c(c3=O)O)c2ccc(cc2)O)C(C(C1O)O)O
Order	Coniferales (3313)	OCC1OC(NC(=O)c2ccccc2)C(C(C1O)O)O
Order	Coniferales (3313)	CC1=CCC2(C3(C1C3)C(C)(C)CCC2)C
Order	Coniferales (3313)	CC(C1=CC2=C(CC1)C1(C)CCCC(C1CC2)(C)C(=O)O)C
Order	Coniferales (3313)	CCC1(C)CCC2C(C1)CCC1C2(C)CCCC1(C)C
Order	Coniferales (3313)	COC(=O)CC(C(=O)OC1C(=CC23C1c1cc4OCOc4cc1CCN3CCC2)OC)(CCCC(O)(C)C)O
Order	Coniferales (3313)	CCOC(=O)C=Cc1ccccc1
Order	Coniferales (3313)	COc1cc(C=Cc2ccccc2)cc(c1)OC
Order	Coniferales (3313)	CC(c1cccc(=O)c(c1)O)C
Order	Coniferales (3313)	COC12OC3CN4C(C1)(C(C2O)c1c3cc2c(c1)OCO2)CCC4
Order	Coniferales (3313)	CCCC1N(NCc2c1cccc2)C(=O)C=Cc1cc(cc(c1OC)OC)Cc1cnc(nc1N)N
Order	Coniferales (3313)	CC(c1ccccc(=O)c1O)C
Order	Coniferales (3313)	O=C1NC(=O)C2(N1)CC(Oc1c2cc(F)cc1)C(=O)N
Order	Coniferales (3313)	CC(c1cccc(c(=O)c1)O)C
Order	Coniferales (3313)	CC(=O)OC1C2C(=C)C(CCC2(C)C(OC(=O)C)C(C2=C(C(=O)CC1C2(C)C)C)OC(=O)C)OC(=O)C=Cc1ccccc1
Order	Coniferales (3313)	[O-]C(=O)c1ccc2c(c1)cccc2
Order	Coniferales (3313)	Oc1ccc(cc1)c1cc(=O)c2c(o1)c(c(cc2O)O)c1cc(ccc1O)c1cc(=O)c2c(o1)cc(cc2O)O
Order	Coniferales (3313)	CC1=CC2C(CC1)C(C)(O)CCC2C(C)C
Order	Coniferales (3313)	COC1CC23N(CCCc4c3cc(OC)c(c4)O)CCC2=CC1O
Order	Coniferales (3313)	O=C1C=C(O)c2c(C1=O)cccc2
Order	Coniferales (3313)	CC(c1c(O)ccc2c1CCC1C2(C)CCCC1(C)C)C
Order	Coniferales (3313)	CC(C(=O)c1ccccc1)N
Order	Coniferales (3313)	CCCC(=O)NC(C(C(=O)OC1CC2(O)C(OC(=O)c3ccccc3)C3C4(COC4CC(C3(C(=O)C(C(=C1C)C2(C)C)OC(=O)C)C)O)OC(=O)C)O)c1ccccc1
Order	Coniferales (3313)	CC1=CCC2CC1C2(C)C
Order	Coniferales (3313)	COC1=CC23C(C1=O)c1cc4OCOc4cc1CCN3CCC2
Order	Coniferales (3313)	CC(=O)OC1C(=O)C2(C)C(O)CC3C(C2C(C2(C(C1=C(C)C(O)C2)(C)C)O)OC(=O)c1ccccc1)(CO3)OC(=O)C
Order	Coniferales (3313)	CC(CC(=O)CC(C1CCC(=CC1)C(=O)O)C)C
Order	Coniferales (3313)	CC=C(C(=NC(C(C(=O)OC1CC2(O)C(OC(=O)c3ccccc3)C3C4(COC4CC(C3(C(=O)C(C(=C1C)C2(C)C)OC(=O)C)C)O)OC(=O)C)O)c1ccccc1)O)C
Order	Coniferales (3313)	OC(=O)CCCC=CC(C=Cc1ccc(cc1)Cl)(C)C
Order	Coniferales (3313)	CC1=CC2C(CC1)C(=C)CCC2C(C)C
Order	Coniferales (3313)	C=CN1CCCC1=O
Order	Coniferales (3313)	CC(C1CCC2C(C1)CCC1C2(C)CCCC1(C)C)C
Order	Coniferales (3313)	CC(=O)OC12COC1CC(C1(C2C(OC(=O)c2ccccc2)C2(O)CC(OC(=O)C(C(c3ccccc3)NC(=O)c3ccccc3)O)C(=C(C2(C)C)C(C1=O)O)C)C)O
Order	Coniferales (3313)	CC(C1=CC2=CCC3C(C2CC1)(C)CCCC3(C)C(=O)O)C
Order	Coniferales (3313)	CC1(O)CC=C2C(CC1)(C)CCCC2(C)C
Order	Coniferales (3313)	COc1ccc2c(c1)[nH]c1c2CCN2C1CC1C(C2)CC(C(C1C(=O)OC)OC)OC(=O)c1cc(OC)c(c(c1)OC)OC
Order	Coniferales (3313)	*CC(N1CCCC1=O)*
Order	Coniferales (3313)	COC1C(OC(C(C1O)O)OC1C(OCC(C1O)O)OC1COC(C(C1O)O)O)C(=O)O
Order	Coniferales (3313)	CC(=O)OC1C(=O)C2(C)C(O)CC3C(C2C(C2(C(C1=C(C)C(OC(=O)C(C(c1ccccc1)NC(=O)c1ccccc1)O)C2)(C)C)O)OC(=O)c1ccccc1)(CO3)OC(=O)C
Order	Coniferales (3313)	[O-][O+]=O
Order	Coniferales (3313)	COC(=O)CC(C(=O)OC1C(=CC23C1c1cc4OCOc4cc1CCN3CCC2)OC)(CCC(O)(C)C)O
Order	Coniferales (3313)	C=C1C2CCC(C1(C)C)C2
Order	Coniferales (3313)	OC(=O)CCCCC1SSCC1
Order	Coniferales (3313)	OC1C(COP(=O)(OP(=O)(CP(=O)(OP(=O)(O)O)O)O)O)OC(C1O)n1cnc2c1ncnc2N
Order	Coniferales (3313)	CCC(=C(c1ccccc1)c1ccc(cc1)OCCN(C)C)c1ccccc1
Order	Coniferales (3313)	CCC1(C)CCCC2(C1CC=C1C2CCC(=C1)C(C)C)C
Order	Coniferales (3313)	OCC1Cc2cc(OC)c(cc2C(C1CO)c1ccc(c(c1)O)O)O
Order	Coniferales (3313)	COC1CC=C2C3(C1)N(CCCc1c3cc(O)c(c1)OC)CC2
Order	Coniferales (3313)	COc1cc(ccc1O)CC1COCC1Cc1ccc(c(c1)OC)O
Order	Coniferales (3313)	CC1=CCC2C(C1)C2(C)C
Order	Coniferales (3313)	CC(=CCc1ccc(c(=O)cc1C(C)C)O)C
Order	Coniferales (3313)	CC1CCCC2(C1CC1CCC(C(C1(C)C)CC2)C)C
Order	Coniferales (3313)	OCC1OC(Oc2cc(C=Cc3ccc(c(c3)OC)O)cc(c2)O)C(C(C1O)O)O
Order	Coniferales (3313)	COc1cc(O)c2c(c1)oc(cc2=O)c1ccc(c(c1)c1c(O)cc(c2c1oc(cc2=O)c1ccc(cc1)O)O)O
Order	Coniferales (3313)	OCCCc1cc2c(c(c1)O)OC(C2CO)c1ccc(c(c1)OC)O
Order	Coniferales (3313)	CC(=O)OCC1=CC(OC(=O)C)C2CC(OC(=O)C)C(=C(C2(C)C)C(C(=C(C(CC1OC(=O)C=Cc1ccccc1)OC(=O)C)C)OC(=O)C)O)C
Order	Coniferales (3313)	COc1cc(C)c(cc1CC(N)C)OC
Order	Coniferales (3313)	CCCCCCCCCCCCCCCCN(c1ccc(cc1)C=Cc1cc[n+](cc1)C)CCCCCCCCCCCCCCCC
Order	Coniferales (3313)	O=c1cc2CCC34C5c2c(c(c1)C)C1C5C(C(O1)C4C)OC3=O
Order	Coniferales (3313)	OCC1(O)CC23CCC1CC3C1(C(CC2)C(C)(C)C(=O)CC1)C
Order	Coniferales (3313)	CCC(n1c(=O)[nH]c(c(c1=O)Br)C)C
Order	Coniferales (3313)	COC1=CC23C(C1O)c1cc4OCOc4cc1C(CN3CCC2)O
Order	Coniferales (3313)	OC(=O)C=C(CCC1C(=C)CCC2C1(C)CCCC2(C)C(=O)O)C
Order	Coniferales (3313)	CC(=O)OC1CC2C(C1(C)CC2)(C)C
Order	Coniferales (3313)	CC=C(C(=O)NC(C(C(=O)OC1CC2(O)C(OC(=O)c3ccccc3)C3C4(COC4CC(C3(C(=O)C(C(=C1C)C2(C)C)OC(=O)C)C)O)OC(=O)C)O)c1ccccc1)C
Order	Coniferales (3313)	O=C1C=C(O)C(=O)c2c1cccc2
Order	Coniferales (3313)	CC(CC1CCCC(N1)C)O
Order	Coniferales (3313)	CC(=CCc1ccc(=O)c(cc1C(C)C)O)C
Order	Coniferales (3313)	COC(=O)C1=CCC(CC1)C(CC(=O)CC(C)C)C
Order	Marattiales (3264)	OCC1OC(CC1O)n1cc(C)c(nc1=O)N
Order	Zingiberales (4618)	CC1=CC(=O)C(=C(C)C)CC2C1CCC2(C)O
Order	Zingiberales (4618)	O=C(c1ccccc1)CC(=O)c1ccccc1
Order	Zingiberales (4618)	CC(=CCc1c2OC34C5(CC=C(C(=O)O)C)OC(C4CC(C5=O)C=C3C(=O)c2c(c2c1OC(C)(CCC=C(C)C)C=C2)O)(C)C)C
Order	Zingiberales (4618)	CC(=CCCC(c1ccc(c(c1)O)C)C)C
Order	Zingiberales (4618)	CC1=CCCC(C)C(=O)CC(=C(C)C)C(=O)C1
Order	Zingiberales (4618)	OCC1=CC2C3C(C3(C)C)(OC(=O)C)C(C(C2(C2C(C1)(O)C(=O)C(=C2)C)O)C)O
Order	Zingiberales (4618)	CCOc1cc(ccc1C1COC(=N1)c1c(F)cccc1F)C(C)(C)C
Order	Zingiberales (4618)	OC1OC(=O)C(=C1)C(CC1C(=C)CCC2C1(C)CCCC2(C)C)O
Order	Zingiberales (4618)	COc1ccc(cc1O)C=CC(=O)CC(=O)C=Cc1ccc(c(c1)OC)O
Order	Zingiberales (4618)	COc1cc(O)c(c(c1C(=O)C=Cc1ccc(cc1)O)O)CC=C(C)C
Order	Zingiberales (4618)	COc1ccc(cc1)C=CC(=O)c1c(O)cc(cc1OC)OC
Order	Zingiberales (4618)	C=CC(c1ccc(cc1)OC(=O)C)OC(=O)C
Order	Zingiberales (4618)	CC(=C1CC23OC1(O)CC(=C)C3CCC2C)C
Order	Zingiberales (4618)	CC1=CCC(=C(C)C)C(=O)CC(=CCC1)C
Order	Zingiberales (4618)	CC(C1=CC(=O)C(=CC1=O)C)C
Order	Zingiberales (4618)	CCC(CCC1C(C)CCC2C1(C)CCCC2(C)C)C
Order	Zingiberales (4618)	CC1=CCC(C)(C)C=CC(=O)C(=CCC1)C
Order	Zingiberales (4618)	CC(=CCCC(c1ccc(cc1)C)C)C
Order	Zingiberales (4618)	NC(C(=O)O)C(C)C
Order	Zingiberales (4618)	CCCCCCCCCCCCCCCCCCOCC(OC(=O)C)COP(=O)(OCC[N+](C)(C)C)O
Order	Zingiberales (4618)	COc1cc(C=CC(=O)CC(=O)C=Cc2ccc(c(c2)OC)O)ccc1O
Order	Zingiberales (4618)	*OCC(OC(=O)C)COP(=O)(OCC[N+](C)(C)C)O
Order	Zingiberales (4618)	CC1=CCCC(C)C(=O)CC(C(=O)C1)C(C)C
Order	Zingiberales (4618)	CCCCCC(CC(=O)CCc1ccc(c(c1)O)OC)O
Order	Zingiberales (4618)	CCCCCC(CC(=O)CCc1ccc(c(c1)OC)O)O
Order	Zingiberales (4618)	O=C(CC(=O)C=Cc1ccc(cc1)O)C=Cc1ccc(cc1)O
Order	Zingiberales (4618)	COC(=O)C=Cc1ccccc1
Order	Zingiberales (4618)	OCC(=C1CC=C(C)CCC=C(CC1=O)C)C
Order	Zingiberales (4618)	O=CC1=CCC2C(C(C1)O)(C=O)CCC1C2(C)CCCC1(C)C
Order	Zingiberales (4618)	O=C(CC(=O)C=Cc1cccc(c1)O)C=Cc1ccc(cc1)O
Order	Zingiberales (4618)	CC(C1CC23OC1(O)CC(=C)C3CCC2C)C
Order	Zingiberales (4618)	CC(C1CCC(=C)C=C1)CC(=O)C=C(C)C
Order	Zingiberales (4618)	CCC(Nc1nc(NCc2ccccc2)c2c(n1)n(cn2)C(C)C)CO
Order	Zingiberales (4618)	CCCCC(=O)N(C(C(=O)O)C(C)C)Cc1ccc(cc1)c1ccccc1c1n[nH]nn1
Order	Zingiberales (4618)	CC(=C1CC2C(C(CC1=O)(C)O)CCC2(C)O)C
Order	Zingiberales (4618)	COc1cc(O)c2c(c1)oc(cc2=O)c1ccccc1
Order	Zingiberales (4618)	*NC(C(=O)*)C(C)C
Order	Zingiberales (4618)	CC1=CCCC2(C)OC2C(=O)c2c(C1)occ2C
Order	Zingiberales (4618)	CC(=CC(=O)CC(c1ccc(cc1)C)C)C
Order	Zingiberales (4618)	CC1=CC(=O)c2c(CC(=CCC1)C)occ2C
Order	Zingiberales (4618)	OC(=CC(=O)C=Cc1ccc(cc1)O)C=Cc1ccc(cc1)O
Order	Zingiberales (4618)	COc1cc(C=Cc2ccccc2)oc(=O)c1
Order	Zingiberales (4618)	CC1=CCc2c(CC(=CCC1)C)occ2C
Order	Zingiberales (4618)	Oc1cc2OC(CC(=O)c2c(c1)O)c1ccccc1
Order	Zingiberales (4618)	CCCCCC(CC(=O)CCC1CCC(C(C1)OC)O)O
Order	Zingiberales (4618)	Oc1cc2OC(c3ccccc3)C(=O)Cc2c(c1)O
Order	Zingiberales (4618)	COc1cc(C=CC(=CC(=O)C=Cc2ccc(cc2)O)O)ccc1O
Order	Zingiberales (4618)	COc1cc(O)cc2c1C(=O)CC(O2)c1ccccc1
Order	Zingiberales (4618)	CC(=C1CC23OC1(O)C=C(C3CCC2C)C)C
Order	Zingiberales (4618)	CC12CCC(CC1)C(O2)(C)C
Order	Zingiberales (4618)	COc1cc(O)cc(c1C(=O)C=Cc1ccccc1)O
Order	Zingiberales (4618)	CC(=CCCC(C1CC=C(C=C1)C)C)C
Order	Zingiberales (4618)	CCCCCCCCCCCCCCCCCCOCC(OC(=O)C)COP(=O)(OCC[N+](C)(C)C)[O-]
Order	Zingiberales (4618)	COc1ccc(cc1O)C=CC(=O)CC(=O)C=Cc1ccc(cc1)O
Order	Zingiberales (4618)	CC1=CCC(=C(C)C)C(=C)CC(=CCC1)C
Order	Zingiberales (4618)	O=C1OCCC1=CCC1C2(CCC3C1(C)CCCC3(C)C)OC2
Order	Zingiberales (4618)	CC(=CC(=O)CC(C1=CCC(=CC1)C)C)C
Order	Zingiberales (4618)	COc1cc(C=CC(=CC(=O)C=Cc2ccc(c(c2)OC)O)O)ccc1O
Order	Zingiberales (4618)	CC(=C1CC2C(C)(O)CCC2(C(=CC1=O)C)O)C
Order	Asterales (4209)	CCc1ccc(c2c(c1)c(C)cc2)C
Order	Asterales (4209)	CCC(C(=O)OC1C2C(OC(=O)C)C(C(C3C1(C)C(=O)C=C3)C)OC(=O)C2=C)C
Order	Asterales (4209)	COc1cc(ccc1OC)c1cc(=O)c2c(o1)cc(c(c2O)OC)O
Order	Asterales (4209)	CC(C1CCC2C(C1)(C)C(C)CCC2)C
Order	Asterales (4209)	CC1=CCC2(C(C1C)C1CCC3C(C1(CC2O)C)(C)CCC1C3(C)CCC(C1(C)C)O)C
Order	Asterales (4209)	CC(C1(O)CC(C)C(C)(O)C(=O)OCC2=CCN3C2C(OC1=O)CC3)O
Order	Asterales (4209)	c1ccc2c(cc1)ccc2
Order	Asterales (4209)	O=C1OCC2=CCN3C2C(CC3)OC(=O)C2(CC(C1(C)O)C)OC2C
Order	Asterales (4209)	O=C(OC1C(O)CC(CC1OC(=O)C=Cc1ccc(c(c1)O)O)(O)C(=O)O)C=Cc1ccc(c(c1)O)O
Order	Asterales (4209)	C=CC(C(O)(C)C)C=C(C)C
Order	Asterales (4209)	OCC1OC(Oc2ccccc2COC(=O)c2c(O)ccc(c2OC)OC2OC(CO)C(C(C2O)O)O)C(C(C1O)O)O
Order	Asterales (4209)	O=C1CC2C(C1(C)CC2)(C)C
Order	Asterales (4209)	Cc1cc2c(o1)c(C)c1c(c2)c(C)cc(=O)o1
Order	Asterales (4209)	CC1C(=O)OC2C1CCC(=C1C2C(=CC1=O)C)C
Order	Asterales (4209)	O=C(OC1CC(O)(CC(C1O)O)C(=O)O)C=Cc1ccc(c(c1)O)O
Order	Asterales (4209)	C=CC(C(=O)C=C(C)C)(C)C
Order	Asterales (4209)	CC=C1CC(=C)C(C)(O)C(=O)OCC2=CCN3C2C(OC1=O)CC3
Order	Asterales (4209)	Cc1coc2c1CC1(C)C(C)CCCC1C2
Order	Asterales (4209)	C=C1CCC2(C(C1C)C1CCC3C(C1(CC2)C)(C)CCC1C3(C)CCC(C1(C)C)O)C
Order	Asterales (4209)	CC1CCCC2(C1CC(CC2)C(C)C)C
Order	Asterales (4209)	O=C(OC1CC(O)(CC(C1O)OC(=O)C=Cc1ccc(c(c1)O)O)C(=O)O)C=Cc1ccc(c(c1)O)O
Order	Asterales (4209)	O=C(OC1CC(O)(CC(C1O)O)C(=O)[O-])C=Cc1ccc(c(c1)O)O
Order	Asterales (4209)	CC#CC#CC(=O)c1ccccc1
Order	Asterales (4209)	CC1CCCC2(C1=CC1C(C2)OC(=O)C1=C)C
Order	Asterales (4209)	OCC1=CC2OC(=O)C(=C)C2C(CC(=CCC1)C)OC(=O)C(=C)C(CO)O
Order	Asterales (4209)	COC(=O)CC1(O)C=CC(=O)C=C1
Order	Asterales (4209)	CCC(C(=O)OCC1(CO1)c1ccc(cc1OC(=O)C(C)C)C)C
Order	Asterales (4209)	O=C(OC1CC(OC(=O)C=Cc2ccc(c(c2)O)O)(CC(C1O)O)C(=O)O)C=Cc1ccc(c(c1)O)O
Order	Asterales (4209)	O=C(OC1C(O)CC(CC1O)(OC(=O)C=Cc1ccc(c(c1)O)O)C(=O)O)C=Cc1ccc(c(c1)O)O
Order	Asterales (4209)	CC1=CCC2C1C1OC(=O)C(=C)C1C(CC2(C)O)O
Order	Asterales (4209)	OC1CC2C(C1(C)CC2)(C)C
Order	Asterales (4209)	COc1c(O)cc2c(c1O)c(=O)c(c(o2)c1ccc(c(c1)O)O)OC
Order	Asterales (4209)	O=C(OC(C(C(=O)O)OC(=O)C=Cc1ccc(c(c1)O)O)C(=O)O)C=Cc1ccc(c(c1)O)O
Order	Asterales (4209)	CC=C1CC(C)C(C)(O)C(=O)OCC2=CCN3C2C(OC1=O)CC3
Order	Asterales (4209)	O=C1OC2C(C1=C)CC1C(C2)(C)CCCC1=C
Order	Asterales (4209)	COc1cc(ccc1O)c1cc(=O)c2c(o1)cc(c(c2O)OC)O
Order	Asterales (4209)	C#CC#CCCC=CC=CC(=O)NCC(C)C
Order	Asterales (4209)	CC=CC#CC#CCCC=CC=CC(=O)NCC(C)C
Order	Asterales (4209)	CC(=O)OC1C=C(C)CCC=C(CC2C1C(=C)C(=O)O2)C
Order	Asterales (4209)	OC1CC(=C2C(C3C1C(C)C(=O)O3)C(=CC2=O)C)C
Order	Asterales (4209)	CC=C1CC(C)C(C)(O)C(=O)OCC2=CC[N+]3(C2(C(OC1=O)CC3)[O-])C
Order	Asterales (4209)	CCOC(=O)C(OC(=O)c1cc(ccc1[N+](=O)[O-])Oc1ccc(cc1Cl)C(F)(F)F)C
Order	Asterales (4209)	COc1ccc(cc1O)c1oc2cc(O)c(c(c2c(=O)c1OC)O)OC
Order	Asterales (4209)	CCCC#CC#CC=CC(=O)OC
Order	Asterales (4209)	CC(=O)C=CC1=CCC2C(CC1C)OC(=O)C2=C
Order	Asterales (4209)	CC(C1(O)CC(C)C(C)(O)C(=O)OCC2=CCN3C2C(OC1=O)CC3)Cl
Order	Asterales (4209)	CC(C1CCC(C2C(C1)C(C)CC2)C)C
Order	Asterales (4209)	O=C1OC2C(C1=C)CC1C(C2)(C)C=CC(=O)C1=C
Order	Asterales (4209)	OCC1=CC(=O)C2=C(C)CC(C3C(C12)OC(=O)C3=C)OC(=O)Cc1ccc(cc1)O
Order	Asterales (4209)	OC1C=C(C)C2(C(C3C1C(=C)C(=O)O3)C(=CC2)C)O
Order	Asterales (4209)	CC=C1CC(=C)C(C)(OC(=O)C)C(=O)OCC2=CCN3C2C(OC1=O)CC3
Order	Asterales (4209)	C=CC(=C)CCC=C(CCC=C(C)C)C
Order	Asterales (4209)	COc1cc(C=CC(=O)OC2CC(O)(CC(C2O)O)C(=O)O)ccc1O
Order	Asterales (4209)	C=CC(C(C=C(C)C)O)(C)C
Order	Asterales (4209)	OCC1OC(Oc2cc(O)c3c(c2)oc(cc3=O)c2ccc(c(c2)O)O)C(C(C1O)O)O
Order	Asterales (4209)	O=C1OC2C(C1C1(O)CC3C4(C1(C2OC4=O)C)O3)C(O)(C)C
Order	Asterales (4209)	CC1=CC2OC(=O)C(=C)C2CCC(=CCC1)C
Order	Asterales (4209)	OCCCC=CC(C(C#CC#CC=CC)O)OC1OC(CO)C(C(C1O)O)O
Order	Asterales (4209)	OCC=CC#CC#CC#CC=CC=C
Order	Asterales (4209)	CC12CCC(CC1)C(O2)(C)C
Order	Asterales (4209)	C=C1CCCC2(C1CC(CC2)C(=C)C(=O)O)C
Order	Asterales (4209)	CC=C1CC(C)C(C)(O)C(=O)OCC2=CCN(CCC(OC1=O)C2=O)C
Order	Asterales (4209)	CC1C(=O)OC2C1CCC(=C1C2C(=CC1=O)C)C
Order	Asterales (4209)	COc1c(O)cc2c(c1O)c(=O)cc(o2)c1ccc(cc1)O
Order	Asterales (4209)	CC(=O)OC1C2C(CC(C3C1(C)C(=CC3)C)C)OC(=O)C2=C
Order	Asterales (4209)	OCC(=C)C1C2OC(=O)C(C2C(CC1(C)C=C)O)C
Order	Asterales (4209)	CC1=CCC2(C(C1C)C1CCC3C(C1(CC2)C)(C)CCC1C3(C)CCC(C1(C)C)O)C
Order	Asterales (4209)	O=C1CC2(C(C1C)C2)C(C)C
Order	Asterales (4209)	O=C1OC2C(=C1C)CC1(C(C2)CCCC1C)C
Order	Dilleniales (403665)	NCC(C(=O)NC(C(=O)O)CCCC(C(CC(=O)NCC(=O)NCCCNCCCCC(=N)N)O)N)NC(=O)C(CNC(=O)CC(c1ccc(cc1)O)N)O
Order	Ranunculales (41768)	CC(CCCC(C1CCC2(C1(C)CCC13C2CCC2C3(C1)CCCC2(C)C)C)C)C
Order	Ranunculales (41768)	COc1c(OC)ccc2c1c[n+](C)c1c2ccc2c1cc1OCOc1c2
Order	Ranunculales (41768)	COc1cc2c3c(OC)cc4c(c3c[n+](c2c2c1cc1OCOc1c2)C)OCO4
Order	Ranunculales (41768)	COCC12CN(CC)C3C4(C2C(OC)C3C2(C3C4CC(C3OC(=O)c3ccccc3)(C(C2O)OC)O)OC(=O)C)C(CC1O)OC
Order	Ranunculales (41768)	COc1cc2CC[n+]3c(c2cc1O)cc1c(c3)c(OC)c(cc1)O
Order	Ranunculales (41768)	COc1c2OCOc2cc2c1c1cc3c(CO)c(OC)cc(c3c[n+]1CC2)OC
Order	Ranunculales (41768)	COc1cc2CC[n+]3c(c2cc1O)cc1c(c3)cc(c(c1)OC)OC
Order	Ranunculales (41768)	COc1cc2CCN(C3c2cc1Oc1c2C(Cc4ccc(Oc5cc(C3)ccc5OC)cc4)N(C)CCc2c(c(c1OC)OC)OC)C
Order	Ranunculales (41768)	COC1C2C3(CCC(C42C(C1(O)C1(O)CC(C2CC4C1C2OC)OC)N(C3)CC)OC)COC(=O)c1ccccc1N
Order	Ranunculales (41768)	COc1ccc(cc1)c1oc2c(CC=C(C)C)c(OC3OC(CO)C(C(C3O)O)O)cc(c2c(=O)c1OC1OC(C)C(C(C1OC1OC(C)C(C(C1O)O)O)O)O)O
Order	Ranunculales (41768)	COc1cc2c(cc1OC)CCN(C2C1OC(=O)c2c1ccc1c2OCO1)C
Order	Ranunculales (41768)	COc1cc2c(cc1O)CC[n+]1c2cc2ccc(c(c2c1)OC)OC
Order	Ranunculales (41768)	COc1ccc(cc1)c1oc2c(CC=C(C)C)c(OC3OC(CO)C(C(C3O)O)O)cc(c2c(=O)c1OC1OC(C)C(C(C1O)O)OC1OC(C)C(C(C1O)O)O)O
Order	Ranunculales (41768)	O=C1OC(CC2(C1CCC1(C2C2C=CC1(O)C(=O)O2)C)C)c1cocc1
Order	Ranunculales (41768)	COc1cc2CCN(C(c2cc1O)Cc1ccc(cc1)O)C
Order	Ranunculales (41768)	C1Oc2c(O1)cc1c(c2)ccc2c1ncc1c2ccc2c1OCO2
Order	Ranunculales (41768)	COc1cc(cc(c1O)OC)C1C2C(=O)OCC2C(c2c1cc1OCOc1c2)O
Order	Ranunculales (41768)	CC(=CCc1c(O)cc(c2c1oc(c1ccc(cc1)O)c(c2=O)OC1OC(C)C(C(C1O)O)O)O)C
Order	Ranunculales (41768)	COC1=CC(=O)C2(C1O)C(Cl)CC13C2(CCN1)CC(=O)C(=C3OC)OC
Order	Ranunculales (41768)	COc1cc2c(cc1OC)ccc1c2[n+](C)cc2c1c(OC)cc1c2OCO1
Order	Ranunculales (41768)	COC1CC=C2C3(C1)N(CC2)CCc1c3cc(O)cc1
Order	Ranunculales (41768)	COc1cc2c(c3ccc4c(c3)OCO4)c3C(=O)OCc3c(c2cc1OC)O
Order	Ranunculales (41768)	COc1ccc2c(c1O)c1c(O)c(OC)cc3c1C(C2)[N+](C)(C)CC3
Order	Ranunculales (41768)	COCC12CCC(C34C2C(OC)C(C3N(C1)CC)C1(C2C4CC(C2O)C(C1)OC)O)O
Order	Ranunculales (41768)	COc1c(OC)cc2c3c1Oc1cc4c(cc1OC)CCN(C4Cc1ccc(Oc4cc(CC3N(CC2)C)ccc4O)cc1)C
Order	Ranunculales (41768)	COc1cc2CCN(C3C(c2cc1OC)OC(O)c1c3ccc(c1OC)OC)C
Order	Ranunculales (41768)	COc1ccc(cc1)c1oc2c(CC=C(C)C)c(O)cc(c2c(=O)c1OC1OC(C)C(C(C1O)O)O)O
Order	Ranunculales (41768)	COc1cc2OCOc2c2c1c1ccc3c(c1[n+](c2)C)cc1c(c3)OCO1
Order	Ranunculales (41768)	CN(CCc1cc2OCOc2cc1C=C1OC(=O)c2c1ccc1c2OCO1)C
Order	Ranunculales (41768)	COCC12CCC(C34C2C(OC)C(C3N(C1)CC)C1(C2C4CC(C2O)C(C1)OC)O)OC
Order	Ranunculales (41768)	COC1=CC23CCN(C(C2=CC1=O)Cc1c3c(O)c(cc1)OC)C
Order	Ranunculales (41768)	O=C1C=CC2(C=C1)CC1c3c2c2OCOc2cc3CCN1C
Order	Ranunculales (41768)	c1ccc2c(c1)CCC13C2(CCCC3)CCN1
Order	Ranunculales (41768)	c1ccc2c(c1)CC[n+]1c2cc2ccccc2c1
Order	Ranunculales (41768)	O=C1NCCc2c1cc1OCOc1c2
Order	Ranunculales (41768)	COc1cc2CCN(C3c2cc1Oc1c2c(CCN(C2Cc2ccc(Oc4cc(C3)ccc4OC)cc2)C)cc(c1O)OC)C
Order	Ranunculales (41768)	COC1CC2(O)C3C(C1CC3C13C4C2CC1C(CN4CC)CCC3OC)O
Order	Ranunculales (41768)	OCC1OC(Oc2cc(O)c3c(c2CC=C(C)C)oc(c(c3=O)O)c2ccc(cc2)OC)C(C(C1O)O)O
Order	Ranunculales (41768)	CN1CCc2cc3OCOc3cc2C(=O)Cc2c(C1)c1OCOc1cc2
Order	Ranunculales (41768)	OCC1OC(C(C(C1O)O)O)c1c(O)cc2c(c1O)c(=O)cc(o2)c1ccc(cc1)OC
Order	Ranunculales (41768)	O=C1OC2C=CC1C1(C2C2(C)CC(OC(=O)C2=CC1)c1cocc1)C
Order	Ranunculales (41768)	COC1OC2c3cc(OC)c(cc3CCN(C2c2c1c1OCOc1cc2)C)OC
Order	Ranunculales (41768)	COc1cc2CCN(C3c2c(c1O)Oc1ccc(cc1)CC1N(C)CCc2c1c(Oc1ccc(C3)cc1)c(O)c(c2)OC)C
Order	Ranunculales (41768)	COc1ccc(cc1)c1oc2c(CC=C(C)C)c(O)cc(c2c(=O)c1O)O
Order	Ranunculales (41768)	COC1=CC2=c3cc4ccc(c(c4c[n+]3CCC2=CC1=O)OC)OC
Order	Ranunculales (41768)	COc1c2c3c(c4c2ccc(c4)O)nccc3c(c1OC)OC
Order	Ranunculales (41768)	COc1cc2c(cc1OC)CCN(C1C2OC(O)c2c1ccc1c2OCO1)C
Order	Ranunculales (41768)	OCCN1CC2(C)CCCC34C1OC(CC23)C12C4CC(CC1)C(=C)C2O
Order	Ranunculales (41768)	OC(=O)C(C(C(=O)O)(Cc1ccc(c(c1)O)O)O)O
Order	Ranunculales (41768)	COCC12CCC(C34C2C(OC)C(C3N(C1)CC)C1(C2C4CC(C2OC(=O)c2cccc(c2)OC)(C(C1)OC)O)OC(=O)C)OC
Order	Ranunculales (41768)	COCC12CN(CC)C3C4(C2C(OC)C3C2(C3C4CC(C3OC(=O)c3ccccc3)(C(C2)OC)O)OC(=O)C)C(CC1O)OC
Order	Ranunculales (41768)	OCCN1CC2(C)CCCC3(C1)C2CC(C12C3CC(CC1)C(=C)C2O)O
Order	Ranunculales (41768)	COc1cc2CCN3C(c2cc1O)Cc1c(C3)c(O)c(cc1)OC
Order	Ranunculales (41768)	c1ccc2c(c1)cncc2
Order	Ranunculales (41768)	COc1cc2CC[N+]3(C(c2cc1O)Cc1c(C3)c(O)c(cc1)OC)C
Order	Ranunculales (41768)	COC1CC23OCOC43C(OC(=O)C)C3C5(C6(CC1C(C26)OC)O)C4N(CC)CC3(C)CCC5OC
Order	Ranunculales (41768)	COc1ccc(cc1)c1oc2c(CC=C(C)C)c(OC3OC(CO)C(C(C3O)O)O)cc(c2c(=O)c1OC1OC(C)C(C(C1OC1OC(CO)C(C(C1O)O)O)O)O)O
Order	Ranunculales (41768)	COc1cc2CCN(C3c2c2c1Oc1cc4CCN(C(c4cc1O2)Cc1ccc(c(Oc2ccc(C3)cc2)c1)O)C)C
Order	Ranunculales (41768)	COCC12CCC(C34C2C(OC)C(C3N(C1)CC)C1(C2C4CC(C2OC(=O)c2ccc(cc2)OC)C(C1)OC)OC(=O)C)OC
Order	Ranunculales (41768)	COc1cc2CCN3C(c2cc1O)CCc1c3cc(OC)c(c1)OC
Order	Ranunculales (41768)	COC1C2C3(CCC(C42C(C1(O)C1(O)CC(C2CC4C1C2OC)OC)N(C3)CC)OC)COC(=O)c1ccccc1NC(=O)C
Order	Ranunculales (41768)	COc1cc2CC[n+]3c(c2cc1OC)cc1c(c3)c(OC)c(cc1)OC
Order	Ranunculales (41768)	COc1c(O)ccc2c1CN(C)CCc1c(C(=O)C2)cc2c(c1)OCO2
Order	Ranunculales (41768)	COC1CCC2(C3C41C(N(C2)CC)C(C3O)C1(C2C4CC(CC1)OC2=O)O)C
Order	Ranunculales (41768)	COC1CC2(O)C3C(C1CC3C13C4C2CC1C(CN4CC)(C)CCC3OC)O
Order	Ranunculales (41768)	COc1cc2c(cc1Oc1cc(OC)c(cc1CC1N(C)CCc3c1cc(O)c(c3)OC)OC)CC1c3c2c(OC)c(OC)cc3CCN1C
Order	Ranunculales (41768)	COc1ccc2cc1Oc1ccc(cc1)CC1NCCc3c1c1Oc4cc5C(C2)N(C)CCc5cc4Oc1c(c3)OC
Order	Ranunculales (41768)	COc1cc2CCNC(c2cc1O)Cc1ccc(cc1)O
Order	Ranunculales (41768)	C[n+]1cc2c3OCOc3ccc2c2c1c1cc3OCOc3cc1cc2
Order	Ranunculales (41768)	COc1c(OC)c(CCN(C)C)c2c3c1oc(=O)c1c3c(cc2)cc2c1OCO2
Order	Ranunculales (41768)	COCC12CN(CC)C3C4(C2C(OC)C3C2(C3C4CC(C3OC(=O)c3ccc(cc3)OC)(C(C2)OC)O)OC(=O)C)C(CC1O)OC
Order	Ranunculales (41768)	COC1CC2(O)C3C(C1CC3C13C4C2(O)C(OC)C1C(CN4CC)(CO)CCC3OC)OC
Order	Ranunculales (41768)	COc1cc2CC3N(CC(c2cc1OC)c1c3cc2c(c1)OCO2)C
Order	Ranunculales (41768)	COc1cc2CCN(C3C(c2cc1OC)OC(OC)c1c3ccc(c1OC)OC)C
Order	Ranunculales (41768)	CCN1CC2(CCC(C34C1C(O)(C(C23)OC)C1(C2C4CC(C2OC)C(C1)OC)O)OC)COC(=O)c1ccccc1N1C(=O)CC(C1=O)C
Order	Ranunculales (41768)	COc1cc(OC)c(c2c1c1ccc3c(c1[n+](c2)C)cc1c(c3)OCO1)OC
Order	Ranunculales (41768)	CN1CCc2c(C1C1OC(=O)c3c1ccc1c3OCO1)cc1c(c2)OCO1
Order	Ranunculales (41768)	COc1c2OCOc2cc2c1c1cc3c(c[n+]1CC2)cc(c1c3COCO1)OC
Order	Ranunculales (41768)	COc1c(OC)cc2c3c1Oc1ccc(cc1)CC1N(C)CCc4c1c(Oc1ccc(CC3N(CC2)C)cc1)c(c(c4)OC)OC
Order	Ranunculales (41768)	CN1CCc2c(C1C1OC(c3c1ccc1c3OCO1)O)cc1c(c2)OCO1
Order	Ranunculales (41768)	C1Oc2c(O1)cc1c(c2)CCN2C1Cc1ccc3c(c1C2)OCO3
Order	Ranunculales (41768)	CN1Cc2c3OCOc3ccc2c2c1c1cc3OCOc3cc1cc2
Order	Ranunculales (41768)	COC1CC2(O)C3C(C1CC3C13C4C2CC1C(CN4CC)CCC3OC)OC(=O)C
Order	Ranunculales (41768)	COc1c(OC)ccc(c1C(=O)O)C(=O)Cc1cc2OCOc2cc1CCN(C)C
Order	Ranunculales (41768)	COC1OC2c3cc4OCOc4cc3CCN(C2c2c1c1OCOc1cc2)C
Order	Ranunculales (41768)	COC1OC2c3cc(OC)c(cc3CCNC2c2c1c1OCOc1cc2)OC
Order	Ranunculales (41768)	COC1=CC23CCN(C(C2=CC1O)Cc1c3c(O)c(cc1)OC)C
Order	Ranunculales (41768)	[C+]=[O+]C1=C=[C-]C2=C=C3[C-]4C5(C2=C1O[C-]5C(=O)C#C4)C#CN3#[C+]
Order	Ranunculales (41768)	COc1cc2CC3NCC(c2cc1OC)c1c3cc(c(c1)OC)OC
Order	Ranunculales (41768)	O=C(OC(C(C(=O)O)(Cc1ccc(c(c1)O)O)O)C(=O)O)C=Cc1ccc(c(c1)O)O
Order	Ranunculales (41768)	CCN1CC2(CCC(C34C1C(CC23)C1(O)CC(C2CC4C1(O)C2OC)OC)OC)OC(=O)c1ccccc1NC(=O)C
Order	Ranunculales (41768)	CCN1CC2(CCC(C34C1C(CC23)C1(O)CC(C2CC4C1(O)C2OC)OC)OC)OC(=O)c1ccccc1N
Order	Ranunculales (41768)	COc1c(OC)ccc2c1c(=O)n1c(c2)c2cc3OCOc3cc2CC1
Order	Ranunculales (41768)	COc1cc2CCN(C3c2c(c1O)Oc1cc2c(cc1OC)CCN(C2Cc1ccc(Oc2cc(C3)ccc2OC)cc1)C)C
Order	Ranunculales (41768)	CCN1CC2(CCC(C34C1C(O)(C(C23)OC)C1(C2C4CC(C2OC)C(C1)OC(=O)C)O)OC)COC(=O)c1ccccc1N1C(=O)CC(C1=O)C
Order	Ranunculales (41768)	COCC12CCC(C34C2C(OC)C(C3N(C1)C)C1(C2C4CC(C2OC(=O)c2ccccc2)(C(C1O)OC)O)OC(=O)C)OC
Order	Ranunculales (41768)	COCC12CCC(C34C2CC(C3N(C1)CC)C1(C2C4CC(C2O)C(C1)OC)O)O
Order	Ranunculales (41768)	COc1ccc(cc1)c1oc2c(CC=C(C)C)c(OC3OC(CO)C(C(C3O)O)O)cc(c2c(=O)c1OC1OC(C)C(C(C1OC1OCC(C(C1O)O)O)O)O)O
Order	Ranunculales (41768)	COc1cc2CCN(C3c2cc1Oc1c2c(CCN(C2Cc2ccc(Oc4cc(C3)ccc4O)cc2)C)cc(c1OC)OC)C
Order	Ranunculales (41768)	OC1CC2(C)CN3C4C5(C1)C2C3CC12C5C(O)C(C(C41)O)C(=C)C2
Order	Ranunculales (41768)	COc1cc2ccc3c(c2cc1OC)[n+](C)cc1c3c(OC)cc(c1OC)OC
Order	Ranunculales (41768)	COCC12CCC(C34C2CC(C3N(C1)CC)C1(C2C4CC(C2OC(=O)C)C(C1)OC)O)OC
Order	Ranunculales (41768)	COc1c(OC)ccc2c1CN(C)CCc1c(C(=O)C2)cc2c(c1)OCO2
Order	Ranunculales (41768)	COc1cc2CCN(C3c2cc1Oc1cc(ccc1O)CC1c2c(CC[N+]1(C)C)cc(c(c2Oc1ccc(C3)cc1)O)OC)C
Order	Ranunculales (41768)	COc1ccc2c3c1OC1C43CCN(C(C2)C4C=CC1=O)C
Order	Ranunculales (41768)	COc1c(OC)cc2c3c1Oc1cc4c(cc1OC)CCN(C4Cc1ccc(Oc4cc(CC3N(CC2)C)ccc4OC)cc1)C
Order	Ranunculales (41768)	COCC12CCC(C34C2C(OC)C(C3N(C1)CC)C1(C2C4CC(C2OC(=O)C)C(C1)OC)O)O
Order	Ranunculales (41768)	OCCN(CCO)CCO
Order	Ranunculales (41768)	CN1CCc2c(C3C1c1ccc4c(c1C(O3)O)OCO4)cc1c(c2)OCO1
Order	Ranunculales (41768)	COCC12CCC(C34C2CC(C3N(C1)CC)C1(C2C4CC(C2O)C(C1)OC)O)OC
Order	Ranunculales (41768)	COc1ccc(cc1O)CC1N(C)CCc2c1cc(O)c(c2)OC
Order	Ranunculales (41768)	COC1=C(OC)C(=O)C23C(C1)(CC(C13C(=O)C=C(C1O)OC)Cl)N(C)CC2
Order	Ranunculales (41768)	CCN1CC2(CO)CCC(C34C1C(C(C23)OC)C1(O)CC(C2CC4C1C2O)OC)O
Order	Ranunculales (41768)	COc1cc2CCN(C)Cc3c(CC(=O)c2cc1OC)ccc(c3OC)OC
Order	Ranunculales (41768)	COc1cc2CCN(C3c2c(c1OC)Oc1c2CCN(C(c2cc(c1OC)OC)Cc1ccc(Oc2cc(C3)ccc2OC)cc1)C)C
Order	Ranunculales (41768)	C1CCC23C(C1)C(NCC2)Cc1c3cccc1
Order	Ranunculales (41768)	CC(=O)OC(C1CC23OC1CC(C3C1(C(C2O)(C)C2CCC3C4(C2(CC1)C4)CCC(C3(C)C)O)C)C)(C)C
Order	Ranunculales (41768)	COc1c(CC(=O)c2ccc(c(c2C(=O)O)OC)OC)c(CCN(C)C)cc2c1OCO2
Order	Ranunculales (41768)	OCC1OC(Oc2cc(O)c3c(c2CC=C(C)C)oc(c(c3=O)OC2OC(C)C(C(C2O)O)O)c2ccc(cc2)O)C(C(C1O)O)O
Order	Ranunculales (41768)	COCC12CCC(C34C2C(O)C(C3N(C1)CC)C1(C2C4CC(C2O)C(C1)OC)O)O
Order	Ranunculales (41768)	COC1CC23OCOC43C(OC(=O)C)C3C5(C6CC1C(C26)OC)C4N(CC)CC3(C)CCC5OC
Order	Ranunculales (41768)	Oc1ccc(cc1)CC1NCCc2c1cc(O)c(c2)O
Order	Ranunculales (41768)	COC1=CC=C2C34C1Oc1c4c(CC2[NH+](CC3)C)ccc1OC
Order	Ranunculales (41768)	O=C1CC2(C)CN3C4C5(C1)C2C3CC12C5C(O)C(C(C41)O)C(=C)C2
Order	Ranunculales (41768)	COC1C2C3(CO)CCC(C42C(C1(O)C1(O)CC(C2CC4C1C2OC)OC)N(C3)CC)O
Order	Ranunculales (41768)	CC1CC2OC3(C1C1(C)CCC4=C(C1(C3O)C)CCC1C3(C4)CCC(O3)C1(C)C)OC2C(O)(C)C
Order	Ranunculales (41768)	COc1ccc(cc1)c1oc2c(CC=C(C)C)c(OC3OC(CO)C(C(C3O)O)O)cc(c2c(=O)c1OC1OC(C)C(C(C1O)O)O)O
Order	Ranunculales (41768)	COC1=CC=C2C34C1Oc1c4c(CC2N(CC3)C)ccc1OC
Order	Ranunculales (41768)	COc1c(OC)ccc2c1c[n+]1CCc3c(c1c2)cc1c(c3)OCO1
Order	Ranunculales (41768)	OCC1OC(OC(=O)C2(C)C(O)CC(C34C2CCC2C4(C3)CCC3(C2(C)CCC3C(CCC(C(O)(C)C)O)C)C)O)C(C(C1O)O)O
Order	Ranunculales (41768)	CN1Cc2c(C3C1c1cc4OCOc4cc1CC3O)ccc1c2OCO1
Order	Ranunculales (41768)	CC(=O)OC1CC23CC43CCC(C(C4CC=C2C2(C1(C)C1C(C)CC3(OC1C2)OC(C1(C3O1)C)O)C)(C)C)OC1OCC(C(C1O)O)O
Order	Ranunculales (41768)	CN1CCc2c3C1Cc1ccccc1c3ccc2
Order	Ranunculales (41768)	COC1=CC(=O)C2(C1O)C(Cl)CC13C2(CCN1C)CC(=O)C(=C3OC)OC
Order	Ranunculales (41768)	COc1cc2CC[n+]3c(c2cc1O)cc1c(c3)c(OC)c(cc1)OC
Order	Ranunculales (41768)	COc1ccc(cc1)c1oc2c(CC=C(C)C)c(ccc2c(=O)c1OC1OC(CO)C(C(C1OC1OC(C)C(C(C1O)O)O)O)O)OC1OC(CO)C(C(C1O)O)O
Order	Ranunculales (41768)	COc1cc2CCN(C3c2cc1Oc1c2c(CCN(C2Cc2ccc(Oc4cc(C3)ccc4OC)cc2)C)cc(c1OC)OC)C
Order	Ranunculales (41768)	COc1cc2c(cc1OC)CC1N(C2Cc2c1cc(c(c2)OC)OC)C
Order	Salviniales (74353)	[Cr]
Order	Commelinales (4739)	COC1=Cc2cc(OC)c(c3c2c(C1=O)c(cc3)c1ccccc1)O
Order	Gnetales (3378)	Oc1ccc(cc1)C1Oc2c(C1c1cc(O)c3c(c1)OC(C3c1cc(O)cc(c1)O)c1ccc(cc1O)O)c(O)cc(c2)C=Cc1ccc(cc1)O
Order	Gnetales (3378)	Oc1ccc(cc1)C1Oc2c(C1c1cc(O)c3c(c1)OC(C3c1cc(O)cc(c1)O)c1ccc(cc1)O)c(O)cc(c2)C=Cc1ccc(cc1)O
Order	Gnetales (3378)	COc1cc(ccc1O)C1OCC2C1c1cc(O)cc(c1C2c1ccc(c(c1)OC)O)O
Order	Gnetales (3378)	Oc1ccc(cc1)C=Cc1cc(O)cc(c1)O
Order	Gnetales (3378)	Oc1cc(C=Cc2c(O)cccc2O)cc(c1)O
Order	Gnetales (3378)	c1ccc(cc1)C=Cc1ccccc1
Order	Gnetales (3378)	Oc1ccc(cc1)C=Cc1cc(O)c2c(c1)OC(C2c1cc(O)cc(c1)O)c1ccc(cc1)O
Order	Gnetales (3378)	Oc1ccc(c(c1)O)C=Cc1cc(O)cc(c1)O
Order	Gnetales (3378)	COc1cc(ccc1O)C=C1c2cc(O)cc(c2C(C1c1cc(O)cc(c1)O)c1ccc(c(c1)OC)O)O
Order	Gnetales (3378)	COc1ccc(cc1)C=Cc1ccc2c(c1)OCO2
Order	Gnetales (3378)	COc1cc(C=Cc2cc(O)cc(c2)O)ccc1O
Order	Dioscoreales (40548)	OCC1OC(OC2CCC3(C(=CCC4C3CCC3(C4CC4C3C(C)C3(O4)CCC(CO3)C)C)C2)C)C(C(C1OC1OC(CO)C(C(C1OC1OC(C)C(C(C1O)O)O)O)O)O)O
Order	Dioscoreales (40548)	OCC1OC(OC2CCC3(C(=CCC4C3CCC3(C4CC4C3C(C)C(O4)(O)CCC(COC3OC(CO)C(C(C3O)O)O)C)C)C2)C)C(C(C1OC1OC(C)C(C(C1O)O)O)O)OC1OC(C)C(C(C1O)O)O
Order	Dioscoreales (40548)	CC1CCC2(OC1)OC1C(C2C)C2(C(C1)C1CCC3C(C1CC2)(C)CCC(C3)O)C
Order	Dioscoreales (40548)	FC(Cl)(F)F
Order	Dioscoreales (40548)	O=C(C(Cc1ccc(cc1)O)[NH3+])NP(=O)(OCC1OC(C(C1O)O)n1cnc2c1ncnc2N)[O-]
Order	Dioscoreales (40548)	OCC1OC(OC2C(OCC(C2O)OC2OC(CO)C(C(C2O)O)O)OC2CCC3(C(C2(C)CO)CCC2(C3CC3OC43C2(C)CC(C2(C4CC(C)(C=O)C(C2)OC(=O)c2ccccc2NC)C)O)C)C)C(C(C1O)O)O
Order	Dioscoreales (40548)	CC(CCCC(C1CCC2C1(C)CCC1C2CCC2C1(C)CCCC2)C)C
Order	Dioscoreales (40548)	OCC(CCC1=C(C)C2C(O1)CC1C2(C)C(=O)CC2C1CCC1C2(C)CCC(C1)O)C
Order	Dioscoreales (40548)	OCC1OC(OC2CCC3(C(=CCC4C3CCC3(C4CC4C3C(C)C3(O4)CCC(CO3)C)C)C2)C)C(C(C1OC1OC(C)C(C(C1O)O)O)O)OC1OC(C)C(C(C1O)O)O
Order	Dioscoreales (40548)	CCO
Order	Dioscoreales (40548)	CC1CCC2(OC1)OC1C(C2C)C2(C(C1)C1CCC3C(C1CC2)(C)C(O)C(C(C3)O)O)C
Order	Dioscoreales (40548)	CN(c1ccc(cc1)N=Nc1ccccc1C(=O)O)C
Order	Dioscoreales (40548)	CC1CCC2(OC1)OC1C(C2C)C2(C(C1)C1CC=C3C(C1CC2)(C)CCC(C3)O)C
Order	Dioscoreales (40548)	OCC1OC(OC2CCC3(C(C2(C)C)CCC2(C3CC=C3C2(C)C(O)C(C2(C3CC(C)(C)CC2)C(=O)O)O)C)C)(C(C(C1O)O)O)C1(OCC(C(C1O)O)O)C1OC(C(C1O)O)CO
Order	Dioscoreales (40548)	COC
Order	Dioscoreales (40548)	OCC1OC(OC2CCC3(C(=CCC4C3CCC3(C4CC4C3C(C)C(O4)(OC)CCC(COC3OC(CO)C(C(C3O)O)O)C)C)C2)C)C(C(C1OC1OC(C)C(C(C1O)O)O)O)OC1OC(C)C(C(C1O)O)O
Order	Dioscoreales (40548)	OCC1OC(OC2CCC3(C(=CCC4C3CCC3(C4CC4C3C(C)C3(O4)CCC(CO3)C)C)C2)C)C(C(C1OC1OC(CO)C(C(C1O)O)O)O)OC1OC(C)C(C(C1O)O)O
Order	Dioscoreales (40548)	OCC1OC(OC)C(C(C1OC1OC(CO)C(C(C1O)O)OC)O)O
Order	Dioscoreales (40548)	OC1CC2C(=O)OC(CC2(C2C1C1CC(C2)OC1=O)C)c1ccoc1
Order	Dioscoreales (40548)	CC(=O)OC1C2C(C(O)C(=O)C3C2(C)C(OC(=O)C)C2OC2C3)C2C(C1OC(=O)C)(C)C1C(C)C=C3C(C1C2OC(=O)C)(C)C(C)(O)C(=O)O3
Order	Dioscoreales (40548)	OCC1OC(OC2CCC3(C(=CCC4C3CCC3(C4CC4C3C(C)C3(O4)CCC(CO3)C)C)C2)C)C(C(C1O)OC1OC(CO)C(C(C1O)O)O)OC1OC(C)C(C(C1O)O)O
Order	Dioscoreales (40548)	OCC1OC(OC2CCC3(C(=CCC4C3CCC3(C4CC4C3C(C)C3(O4)CCC(CO3)C)C)C2)C)C(C(C1OC1OC(C)C(C(C1OC1OC(C)C(C(C1O)O)O)O)O)O)O
Order	Dioscoreales (40548)	CC1CCC2(OC1)OC1C(C2C)C2(C(C1)C1CCC3C(C1CC2)(C)CC(C(C3O)O)O)C
Order	Dioscoreales (40548)	CC1CCC2(OC1)OC1C(C2C)C2(C(C1)C1CCC3C(C1CC2)(C)C(OC1OCC(C(C1O)O)O)C(C(C3)O)O)C
Order	Dioscoreales (40548)	OCC1OC(OC2CCC3(C(=CCC4C3CCC3(C4CC4C3C(=C(O4)CCC(COC3OC(CO)C(C(C3O)O)O)C)C)C)C2)C)C(C(C1OC1OC(C)C(C(C1O)O)O)O)OC1OC(C)C(C(C1O)O)O
Order	Dioscoreales (40548)	OCC1OC(OC2CCC3(C(=CCC4C3CCC3(C4CC4C3C(C)C(O4)(O)CCC(COC3OC(CO)C(C(C3O)O)O)C)C)C2)C)C(C(C1O)OC1OC(CO)C(C(C1O)O)O)OC1OC(C)C(C(C1O)O)O
Order	Aquifoliales (91883)	OC1CCC2(C(C1(C)C)CCC1(C2CC=C2C1(C)CCC1(C2C(C)(O)C(C)CC1)C(=O)O)C)C
Order	Aquifoliales (91883)	OCC12CCC(C(C2C2=CCC3C(C2(CC1)C)(C)CCC1C3(C)CCC(C1(C)C)O)C)C
Order	Aquifoliales (91883)	OCC1OC(OC(=O)C23CCC(C(C3C3=CCC4C(C3(CC2)C)(C)CCC2C4(C)CCC(C2(C)CO)O)(C)O)C)C(C(C1O)O)O
Order	Aquifoliales (91883)	OC(=O)C1(C)C(O)CCC2(C1CCC1(C2CC=C2C1(C)CCC1(C2C(C)(O)C(CC1)C)C(=O)O)C)C
Order	Aquifoliales (91883)	OCC1OC(OC2C(OCC(C2O)OC2OC(CO)C(C(C2O)O)O)OC2CCC3(C(C2(C)CO)CCC2(C3CC3OC43C2(C)CC(C2(C4CC(C)(C=O)C(C2)OC(=O)c2ccccc2NC)C)O)C)C)C(C(C1O)O)O
Order	Aquifoliales (91883)	OCC1OC(OCC2OC(OC3C(C)OC(C(C3O)O)OC3CCC4(C(C3(C)CO)CCC3(C4CC=C4C3(C)CCC3(C4CC(C)(C)CC3)C(=O)O)C)C)C(C(C2O)O)O)C(C(C1O)O)O
Order	Aquifoliales (91883)	OCC1OC(OC2C(O)COC(C2O)OC2CCC3(C(C2(C)C)CCC2(C3CC=C3C2(C)CCC2(C3C(C)(O)C(C)CC2)C(=O)OC2OC(CO)C(C(C2O)O)O)C)C)C(C(C1O)O)O
Order	Aquifoliales (91883)	NCC(C)C
Order	Aquifoliales (91883)	OCC(C)C
Order	Aquifoliales (91883)	Oc1ccc(cc1)C1Sc2cc(O)ccc2OC1c1ccc(cc1)OCC(N1CCCC1)C
Order	Aquifoliales (91883)	OCC1OC(OC(=O)C23CCC(C(C3C3=CCC4C(C3(CC2)C)(C)CCC2C4(C)CCC(C2(C)C(=O)O)O)(C)O)C)C(C(C1O)O)O
Order	Aquifoliales (91883)	OC(=O)CCCc1c[nH]c2c1cccc2
Order	Aquifoliales (91883)	OCC1OC(OC2C(O)COC(C2O)OC2CCC3(C(C2(C)C)CCC2(C3C=CC3=CC(CCC23C)(CCC(C(=O)C)C)C(=O)O)C)C)C(C(C1O)O)O
Order	Aquifoliales (91883)	CC1CCC2(C(C1C)C1=CCC3C(C1(CC2)C)(C)CCC1C3(C)CCC(C1(C)C)O)C(=O)O
Order	Sapindales (41937)	CCCCCC
Order	Sapindales (41937)	COc1ccc(cc1)c1cc(=O)c2c(o1)c(OC)c(c(c2OC)OC)OC
Order	Sapindales (41937)	COc1cc(=O)n(c2c1cccc2)C
Order	Sapindales (41937)	COc1c2ccccc2nc2c1cco2
Order	Sapindales (41937)	CC(=O)CC(c1c(O)oc2c(c1=O)cccc2)c1ccccc1
Order	Sapindales (41937)	CCC(C(=O)OC1C(=O)OC2C34C1C(C)(OC3)C(O)C(C4C1(C(C2)C(=CC(=O)C1O)C)C)O)C
Order	Sapindales (41937)	O=C1C=CC2(C(C(O1)(C)C)CC(=O)C1(C2CCC2(C31OC3C(=O)OC2c1ccoc1)C)C)C
Order	Sapindales (41937)	Oc1cc(O)c2c(c1)n(C)c1c(c2=O)cccc1
Order	Sapindales (41937)	C1=Cc2c(OC1)cccc2
Order	Sapindales (41937)	CC(=O)OC1CC2C(C3C1(C)C14OC1C(=O)OC(C4(CC3)C)C1=CC(OC1=O)O)(C)C=CC(=O)C2(C)C
Order	Sapindales (41937)	COc1c2ccc(=O)oc2cc2c1cco2
Order	Sapindales (41937)	Oc1nc2ccccc2c2c1C=CC(O2)(C)C
Order	Sapindales (41937)	CC1=CCC(CC1)C(=C)C
Order	Sapindales (41937)	COC(=O)c1ccccc1N=CCC(CCCC(O)(C)C)C
Order	Sapindales (41937)	COc1c2ccoc2c(c2c1ccc(=O)o2)OCC1OC1(C)C
Order	Sapindales (41937)	COC(=O)CC1C(C)(C)C(=O)C2C(=O)C1(C)C1CCC3(C(=C1C2)CC(=O)OC3c1ccoc1)C
Order	Sapindales (41937)	OCC1OC(Oc2cc3OC(CC(=O)c3c(c2)O)c2ccc(cc2)OC)C(C(C1O)O)OC1OC(C)C(C(C1O)O)O
Order	Sapindales (41937)	O=c1ccc2c(o1)c(O)c1c(c2)cco1
Order	Sapindales (41937)	CNCC(c1ccc(cc1)O)O
Order	Sapindales (41937)	COC(=O)CC1C2(C)C(CC(=O)C1(C)C)OC13C(=C)C2CCC3(C)C(OC(=O)C1)c1cocc1
Order	Sapindales (41937)	COc1c(OC)ccc2c1C(CC(=O)C)N(C)c1c2ccc2c1cc1OCOc1c2
Order	Sapindales (41937)	COC1=CC(C)C2C(C1=O)(C)C1C(=O)C(=C(C3C1(C(C2)OC(C3)O)C)C)OC
Order	Sapindales (41937)	Cc1c(F)cccc1Cc1n(c2ccccc2)c2c(c1C(=O)N1CCNCC1)c(C)c(cc2)O
Order	Sapindales (41937)	COc1ccc2c(c1OC)nc1c(c2OC)cco1
Order	Sapindales (41937)	Oc1ccc(cc1)C1CC(=O)c2c(O1)cc(cc2O)OC1OC(COC2OC(C)C(C(C2O)O)O)C(C(C1O)O)O
Order	Sapindales (41937)	c1ccc2c(c1)[nH]c1c2cccc1
Order	Sapindales (41937)	CC(=O)CC(c1c(=O)oc2c(c1O)cccc2)c1ccccc1
Order	Sapindales (41937)	OCC1OC(Oc2cc(O)c3c(c2)OC(CC3=O)c2ccc(cc2)O)C(C(C1O)O)OC1OC(C)C(C(C1O)O)O
Order	Sapindales (41937)	CC(=O)N1CCc2c3C1Cc1ccccc1c3c1c(c2)OCO1
Order	Sapindales (41937)	CC(CCC=C(C)C)CCOC(=O)C
Order	Sapindales (41937)	OCC12C(CC(=O)O)OC(C1CC(=O)C1(C2CCC(C21OC2C(=O)O)(C)C(c1cocc1)O)C)(C)C
Order	Sapindales (41937)	COC(=O)C=CC12COC(C1C(OC(=O)C)C(C1(C2CCC2(C31OC3C(=O)OC2c1ccoc1)C)C)OC(=O)C)(C)C
Order	Sapindales (41937)	CCN(CCCC(Nc1ccnc2c1ccc(c2)Cl)C)CC
Order	Sapindales (41937)	c1ccc2c(c1)[nH]c1c2ccnc1
Order	Sapindales (41937)	O=C1OC(c2ccoc2)C2(C3(C1O3)C1(C)C(=O)CC3C(C1CC2)(C)C=CC(=O)C3(C)C)C
Order	Sapindales (41937)	COc1cc(OC)c2c(c1CC=C(C)C)oc(=O)cc2
Order	Sapindales (41937)	COc1cc(OC)c2c(c1CC(C(O)(C)C)O)oc(=O)cc2
Order	Sapindales (41937)	COc1cccc2c1nc1occc1c2OC
Order	Sapindales (41937)	O=c1ccc2c(o1)cc1c(c2OCC2OC2(C)C)cco1
Order	Sapindales (41937)	CN(C(=S)[S-])C
Order	Sapindales (41937)	O=c1ccc2c3n1c1ccccc1c3ccn2
Order	Sapindales (41937)	O=CN(c1c(ccc2c1cc1OCOc1c2)c1ccc(c(c1O)OC)OC)C
Order	Sapindales (41937)	CC(=O)CCCCCCCCCCC1CCC(C(N1)C)O
Order	Sapindales (41937)	COc1cc(ccc1OC)c1cc(=O)c2c(o1)c(OC)c(c(c2OC)OC)OC
Order	Sapindales (41937)	CC(=O)OC1CC2C(C)(C)C(=O)C=CC2(C2C1(C)C13OC1C(=O)OC(C3(CC2)C)c1ccoc1)C
Order	Sapindales (41937)	O=c1c2ccccc2[nH]c2c1cccc2
Order	Sapindales (41937)	[O-2]
Order	Sapindales (41937)	C=CC(c1cc2cc3CC(Oc3cc2oc1=O)C(O)(C)C)(C)C
Order	Sapindales (41937)	O=CCC(CCC=C(C)C)C
Order	Sapindales (41937)	O=c1ccc2c(o1)cc1c(c2)cco1
Order	Sapindales (41937)	CC(=O)OC1CC(=O)OC(C2C1(C)C1CCC3(C4(C1(C(=O)C2)C)OC4C(=O)OC3c1ccoc1)C)(C)C
Order	Sapindales (41937)	CCN(c1ccc2c(c1)oc(=O)c(c2)c1nc2c([nH]1)cccc2)CC
Order	Sapindales (41937)	OCC1OC(Oc2cc(O)c3c(c2)oc(cc3=O)c2ccc(cc2)O)C(C(C1O)O)OC1OC(C)C(C(C1O)O)O
Order	Sapindales (41937)	OCC1OC(Oc2ccc3c(c2)oc(=O)cc3C)C(C(C1OC1OC(CO)C(C(C1NC(=O)C)O)O)O)NC(=O)C
Order	Sapindales (41937)	c1ccc2c(c1)cc1c(c2)cc2c(c1)c1ccccc1s2
Order	Sapindales (41937)	C=CC(CCC=C(C)C)(O)C
Order	Sapindales (41937)	C=CC(=C)CCC=C(C)C
Order	Sapindales (41937)	O=C1OC2CC3C(=CC(=O)C(C3(C3C42C(C1O)C(C)C(C3(OC4)O)O)C)O)C
Order	Sapindales (41937)	CC(=CCOc1ccc2c(c1)oc(=O)cc2)CCC=C(C)C
Order	Sapindales (41937)	COc1c2C=CC(Oc2cc2c1ccc(=O)o2)(C)C
Order	Sapindales (41937)	CC1CCC2(C(C1C)C1=CCC3C(C1(CC2)C)(C)CCC1C3(C)CCC(C1(C)C(=O)O)O)C
Order	Sapindales (41937)	OCC1OC(Oc2cc3OC(CC(=O)c3c(c2)O)c2ccc(c(c2)O)OC)C(C(C1O)O)OC1OC(C)C(C(C1O)O)O
Order	Sapindales (41937)	CCn1c(=NN=c2sc3c(n2CC)ccc(c3)S(=O)(=O)O)sc2c1ccc(c2)S(=O)(=O)O
Order	Sapindales (41937)	CCC(C(=O)OC1C(=O)OC2C34C1C(C)C(O)C(C4C1(C(C2)C(=CC(C1O)O)C)C)(OC3)O)(O)C
Order	Sapindales (41937)	C=CC1CN2CCC1CC2C(c1ccnc2c1cc(OC)cc2)O
Order	Sapindales (41937)	O=C1OCC23C(C1)OC(C2CC(=O)C1(C3CCC2(C31OC3C(=O)OC2c1cocc1)C)C)(C)C
Order	Sapindales (41937)	O=C1OC2CC3C(=CC(=O)C(C3(C3C42C(C1)C(C)C(C3(OC4)O)O)C)O)C
Order	Sapindales (41937)	COC(=O)c1ccccc1NC
Order	Sapindales (41937)	COc1c(OC)ccc2c1cnc1c2ccc2c1cc1OCOc1c2
Order	Sapindales (41937)	COC1=CC(C)C2C(C1=O)(C)C1C(=O)C(=C(C3C1(C(C2)OC(=O)C3)C)C)OC
Order	Sapindales (41937)	COc1ccc(cc1)C12Oc3c(C2(O)C(CC1c1ccccc1)O)c(OC)cc(c3)OC
Order	Sapindales (41937)	O=c1[nH]c2ccccc2c2c1C=CC(O2)(C)C
Order	Sapindales (41937)	COc1c2OC(C)(C)C=Cc2cc2c1oc(=O)cc2
Order	Sapindales (41937)	O=c1ccc2c(o1)cccc2
Order	Sapindales (41937)	CC(=O)OC1CC2C(C)(C)C(=O)CCC2(C2C1(C)C13OC1C(=O)OC(C3(CC2)C)c1ccoc1)C
Order	Oxalidales (71243)	CC1(C)NC2Cc3c4ccccc4[nH]c3C3(C2CC1CC3)C
Order	Oxalidales (71243)	CC1(C)NC2CC3(C4(C2CC1CC4)C)C=Nc1c3cccc1
Order	Oxalidales (71243)	O=C1C2CCC3(C1C(NC2(C)C)Cc1c3[nH]c2c1cccc2)C
Order	Magnoliales (3400)	COc1c(O)cc(c2c1c1ccccc1cc2)CCN(C)C
Order	Magnoliales (3400)	CCCCCCCCCCCCCCC(C1CCC(O1)C(CCC(CCCCCC(CC1=CC(OC1=O)C)O)O)O)O
Order	Magnoliales (3400)	COc1cc(O)c(c(c1C(=O)CCc1ccccc1)O)Cc1ccccc1O
Order	Magnoliales (3400)	COc1cc(CCN(C)C)c2c(c1OC)c1ccccc1cc2
Order	Magnoliales (3400)	C=CCc1ccc(c(c1)c1cc(CC=C)ccc1O)O
Order	Magnoliales (3400)	CCNC(=O)CC(CCCC(CCC1=C(C)CCCC1(C)C)C)C
Order	Magnoliales (3400)	O=C1c2ccccc2c2c3c1nccc3ccn2
Order	Magnoliales (3400)	CCCCCCCCCCC(C1CCC(O1)C1CCC(O1)C(CCCCCCCCCCC(CC1=CC(OC1=O)C)O)O)O
Order	Magnoliales (3400)	CCCCCCC(CCCC(C1CCC(O1)C1CCC(O1)C(CCCCCCCCCCCCC1=CC(OC1=O)C)O)O)O
Order	Magnoliales (3400)	COc1cc(ccc1OC)C1OC(C(C1C)C)c1ccc2c(c1)OCO2
Order	Magnoliales (3400)	O=C1c2ccccc2c2c3c1nccc3cc1c2OCO1
Order	Magnoliales (3400)	O=C1c2ccccc2c2c3c1cccc3ccc2
Order	Magnoliales (3400)	COc1cc2CCNC3c2c(c1OC)c1ccccc1C3
Order	Magnoliales (3400)	COc1ccc(cc1O)CC[N+](C)(C)C
Order	Magnoliales (3400)	CC1=C2CCC(C2C2C(CC1)C(=C)C(=O)O2)(C)O
Order	Magnoliales (3400)	CC(C1=CCC2(C(C1)C(C)(O)CCC2O)C)C
Order	Magnoliales (3400)	COc1cc(C=CC(=O)NCCc2ccc(cc2)O)ccc1O
Order	Magnoliales (3400)	CC(CC(c1ccc(cc1)OCCOCC[N+](Cc1ccccc1)(C)C)(C)C)(C)C
Order	Magnoliales (3400)	CN1CCc2c3C1C(O)c1ccccc1c3c1c(c2)OCO1
Order	Magnoliales (3400)	CC1=CCCC2(C)OC2C2C(CC1)C(=C)C(=O)O2
Order	Magnoliales (3400)	COc1cc2CC(C)C(C(c2cc1O)c1ccc(c(c1)OC)O)C
Order	Magnoliales (3400)	C=C1CCC(C2(C1C1OC(=O)C(=C)C1CC2)C)O
Order	Magnoliales (3400)	CCCCCCCCCCC(C1CCC(O1)C1CCC(O1)C(CCCCCCCCCCCCC1=CC(OC1=O)C)O)O
Order	Magnoliales (3400)	COc1ccc2c(c1)C(=O)c1c3c2c2OCOc2cc3ccn1
Order	Magnoliales (3400)	C=C1CC23CC1CCC3C1(C(CC2)C(C)(CCC1)C(=O)O)C
Order	Magnoliales (3400)	CCCCCCCCCCCCCCC(C(CCC(C1CCC(O1)CCCCCC(CC1=CC(OC1=O)C)O)O)O)O
Order	Magnoliales (3400)	NC(=O)N1CCCC1=O
Order	Magnoliales (3400)	C=CCc1ccc(c(c1)c1ccc(c(c1)CC=C)O)O
Order	Magnoliales (3400)	COc1c(C(=O)CCc2ccccc2)c(O)c(c(c1Cc1ccccc1O)O)Cc1ccccc1O
Order	Magnoliales (3400)	COc1cc(ccc1OC)C1OCC2C1COC2c1ccc(c(c1)OC)OC
Order	Magnoliales (3400)	C1CCCO1
Order	Magnoliales (3400)	CCCCCCCCCCC(C1CCC(O1)C1CCC(O1)C(CCCCCCCCCCC1CC(C(=O)O1)CC(=O)C)O)O
Order	Magnoliales (3400)	OC(=O)CCC(C(=O)O)NC(=O)c1ccc(cc1)NCC1CNc2c(N1)c(=O)nc([nH]2)N
Order	Magnoliales (3400)	CCCCCCCCCCCCC(C1CCC(O1)C(CCCCCCCCCCCCC1=CC(OC1=O)C)O)O
Order	Magnoliales (3400)	CC1=CC2OC(=O)C(=C)C2CCC(=CCC1)C
Order	Magnoliales (3400)	CCCCCCCCCCC(C1CCC(O1)C1CCC(O1)C(CCCCCCCCCCC1=CC(OC1=O)C)O)O
Order	Magnoliales (3400)	CN1CCc2c3C1Cc1ccccc1c3ccc2
Order	Magnoliales (3400)	CC1=CCCC2(C1C1OC(=O)C(=C)C1CC2)C
Order	Magnoliales (3400)	[C-]C([C]C(C1=C=C=C(C#C1)OC#COC#CN(=[C+])([C+]=C1[C-]=C=[C-]C#C1)[C-])([C+])[C-])([C+])[C+]
Order	Magnoliales (3400)	COc1c(OC)cc2c3c1c1ccccc1C(=O)c3ncc2
Order	Magnoliales (3400)	CCCCCCCCCCCCC(C1CCC(O1)C(CCC(CCCCCCCC(CC1=CC(OC1=O)C)O)O)O)O
Order	Magnoliales (3400)	CCCCCCCCCCCCC(C1CCC(O1)C(CCCCC(CCCCCC1OC(=O)C(C1)CC(=O)C)O)O)O
Order	Magnoliales (3400)	CCCCCCCCCCCCC(C1CCC(O1)C(CCCCC(CCCCCC(CC1=CC(OC1=O)C)O)O)O)O
Order	Magnoliales (3400)	CCCCCCCCCCCCC(C1CCC(O1)C(CCCCCCC(CCCCCC(CC1=CC(OC1=O)C)O)O)O)O
Order	Magnoliales (3400)	CCCCCC(CCCCC(C1CCC(O1)C1CCC(O1)C(CCCCCCCCCCCCC1=CC(OC1=O)C)O)O)O
Order	Magnoliales (3400)	COc1cc(cc(c1O)OC)C1OCC2C1COC2c1cc(OC)c(c(c1)OC)O
Order	Magnoliales (3400)	COc1c2ccccc2c2c3c1n(C)c(=O)c(=O)c3ccn2
Order	Celastrales (233875)	CC(=O)OCC12C(OC(=O)C)C(OC(=O)C)C3C(C42OC(C(C(=O)C1OC(=O)C)C4OC(=O)C)(C)COC(=O)c1c(C(C(C(=O)O3)C)C)nccc1)(C)O
Order	Celastrales (233875)	O=C1OCC2(C3C1(CCC2)C1CCC2CC1(CC3)CC2(C)O)C
Order	Celastrales (233875)	CC(=O)OCC12C(OC(=O)C)C(OC(=O)c3ccccc3)C3C(C42OC(C(C(C1OC(=O)C)OC(=O)C)C4OC(=O)C)(C)COC(=O)c1cccnc1CCC(C(=O)O3)C)(C)O
Order	Celastrales (233875)	CC(=O)OC1C2C(O)C(C3(C1(OC2(C)C)C(C)CC(C3O)O)C)OC(=O)c1ccccc1
Order	Celastrales (233875)	OCC12C(OC(=O)C)C(OC(=O)c3ccccc3)C3C(C42OC(C(C(C1OC(=O)C)OC(=O)C)C4OC(=O)C)(C)COC(=O)c1cccnc1CCC(C(=O)O3)C)(C)O
Order	Celastrales (233875)	COC(=O)C1(C)CCC2(C(C1)C1(C)CCC3(C(=CC=C4C3=CC(=O)C(=C4C)O)C1(CC2)C)C)C
Order	Celastrales (233875)	CC(=O)OCC12C(OC(=O)C)C(OC(=O)C)C3C(C42OC(C(C(C1OC(=O)C)OC(=O)C)C4OC(=O)C)(C)COC(=O)c1c(C(C(C(=O)O3)C)C)nccc1)(C)O
Order	Celastrales (233875)	COC(=O)CC1C(=O)OCC23C(OC(=O)C)C(OC(=O)C(CCC1=O)C)C1C(C43OC1(C)COC(=O)c1c(C(C(C(=O)OC(C(C2OC(=O)C)OC(=O)C)C4(C)O)(C)O)C)ccnc1)OC(=O)C
Order	Celastrales (233875)	OCC1OC(OC2=C(C)C(=O)OC2)C(C(C1O)O)O
Order	Celastrales (233875)	CC1CCCC2(C31CC(C(O3)(C)C)CC2)C
Order	Celastrales (233875)	COC(=O)C12CC(=C3C(C2CC(C(C1)O)(C)C(=O)OC)(C)CCC1(C3=CC=C2C1=CC(=O)C(=C2C)O)C)C
Order	Celastrales (233875)	OCC1(C)C(=O)CCC2(C1CCC1=C2C(=O)C=C(C1=O)C(C)C)C
Order	Celastrales (233875)	O=C(OC1CC2C3(C)CCC(CC3=CCC2(C2(C1(C)C(O)(CC2)C(OC(=O)C=C(C(C)C)C)C)O)O)O)C=Cc1ccccc1
Order	Celastrales (233875)	CC(=O)OCC12C(OC(=O)C)C(OC(=O)C)C3C(C42OC(C(C(C1OC(=O)C)OC(=O)C)C4OC(=O)C)(C)COC(=O)c1cccnc1CCC(C(=O)O3)C)(C)O
Order	Celastrales (233875)	CC(=O)OCC12C(OC(=O)c3ccccc3)C(OC(=O)c3ccccc3)CC(C32OC(C(C(C1OC(=O)C)OC(=O)c1ccccc1)C3OC(=O)C)(C)C)C
Order	Celastrales (233875)	CC(=O)OCC12C(OC(=O)C)C(OC(=O)c3ccccc3)C3C(C42OC(C(C(C1OC(=O)C)OC(=O)C)C4OC(=O)C)(C)COC(=O)c1c(C(C(C(=O)O3)(C)O)C)ccnc1)(C)O
Order	Celastrales (233875)	O=C1C=C2C(=CC=C3C2(C)CCC2(C3(C)CCC3(C2CC(C)(CC3)C(=O)O)C)C)C(=C1O)C
Order	Celastrales (233875)	CC(=O)OCC12C(OC(=O)C)C(OC(=O)C)C3C(C42OC(C(C(=O)C1OC(=O)C)C4O)(C)COC(=O)c1c(C(C(C(=O)O3)C)C)nccc1)(C)O
Order	Celastrales (233875)	CC(=O)OCC12C(OC(=O)C)C(OC(=O)c3ccco3)C3C(C42OC(C(C(C1OC(=O)C)OC(=O)C)C4OC(=O)C)(C)COC(=O)c1cccnc1CCC(C(=O)O3)C)(C)O
Order	Celastrales (233875)	COC(=O)C1(C)CC2C3(C)CCC4(C(=CC=C5C4=CC(=O)C(=C5C)O)C3=C(CC2(C(C1O)O)C)C)C
Order	Celastrales (233875)	CC(=O)OCC12C(OC(=O)C)C(OC(=O)C)C3C(C42OC(C(C(=O)C1OC(=O)C)C4OC(=O)C)(C)COC(=O)c1cccnc1CCC(C(=O)O3)C)(C)O
Order	Celastrales (233875)	CC(=O)OCC12C(OC(=O)C)C(OC(=O)c3ccccc3)C3C(C42OC(C(C(C1OC(=O)C)OC(=O)C)C4OC(=O)C)(C)COC(=O)c1cccnc1CCC(C(=O)O3)(C)O)(C)O
Order	Celastrales (233875)	O=C(OC1C(O)CC(C23C1(C)C(OC(=O)C)CC(C3OC(=O)c1cccnc1)C(O2)(C)C)(C)O)C=Cc1ccccc1
Order	Celastrales (233875)	O=C1C=C2C(=CC=C3C2(C)CCC2(C3(C)CCC3(C2CC(C)(CC3)C(=O)O)C)C)C=C1O
Order	Fabales (72025)	Oc1cc(O)c2c(c1)oc(c(c2=O)[O-])c1cc(O)c(c(c1)O)O
Order	Fabales (72025)	COc1cnc(nc1)NS(=O)(=O)c1ccc(cc1)N
Order	Fabales (72025)	Oc1ccc(cc1)c1coc2c(c1=O)ccc(c2)O
Order	Fabales (72025)	CCCCCCCCCCCCCCCCCCCC
Order	Fabales (72025)	COc1cc2c(cc1OC)OCC1C2C(=O)c2c(O1)c1C=CC(Oc1cc2)(C)C
Order	Fabales (72025)	Nc1ccc(cc1)N(=O)=O
Order	Fabales (72025)	COC1C(O)CC(=O)OC(C)CC=CC=CC(C(CC(C1OC1OC(C)C(C(C1O)N(C)C)OC1CC(C)(O)C(C(O1)C)O)CC(=O)N)C)OC1CCC(C(O1)C)N(C)C
Order	Fabales (72025)	OC1C(OC2C(C1OC(=O)c1cc(O)c(c(c1c1c(C(=O)O2)cc(c(c1O)O)O)O)O)O)OC(=O)c1cc(O)c(c(c1)O)O
Order	Fabales (72025)	[O-]C(=O)C([NH3+])CCSC
Order	Fabales (72025)	O=CN1CC2CC(C1)c1n(C2)c(=O)ccc1
Order	Fabales (72025)	OCC1OC(OC2C(CO)OC(C(C2O)NC(=O)C)O)C(C(C1O)OC1OC(C(=O)O)C(C(C1O)OS(=O)(=O)O)O)O
Order	Fabales (72025)	CC(=CCc1c(O)c(CC=C(C)C)c2c(c1O)c(=O)c(co2)c1ccc(cc1)O)C
Order	Fabales (72025)	Oc1ccc2c(c1)OC(C(C2c1c(O)cc(c2c1OC(C(C2)O)c1ccc(c(c1)O)O)O)O)c1ccc(c(c1)O)O
Order	Fabales (72025)	C1CCN2C(C1)C1CC3C4C(C2)(C1)C1CCC(C(N1)N4CCC3)C1CCCC(N1)C12CC(CC3C2NCCC3)C2N(C1)CCCC2
Order	Fabales (72025)	c1ccc2c(c1)c1cc3ccc4c(c3cc1cc2)cccc4
Order	Fabales (72025)	CCCCCCCCCCCCCCCCCCCCCC(=O)O
Order	Fabales (72025)	NC(=N)NOCCC(C(=O)O)N
Order	Fabales (72025)	[O-]C(=O)C[NH3+]
Order	Fabales (72025)	NCCCCC(C(=O)NC(C(=O)O)C)NC(=O)CCC(C(=O)N)NC(=O)C(NC(=O)C(OC1C(NCC)C(O)OC(C1OC1OC(CO)C(C(C1NC(=O)C)O)O)CO)C)C
Order	Fabales (72025)	O=C1C(COc2c1cccc2)c1ccccc1
Order	Fabales (72025)	O=c1cccc2n1CC1CNCC2C1
Order	Fabales (72025)	OCC(C(C(C(C(CC(=O)C(=O)O)O)NC(=O)C)O)O)O
Order	Fabales (72025)	OC(=O)C12CC(O)C(CC2C2=CCC3C(C2(CC1O)C)(C)CCC1C3(C)CCC(C1(C)C)O)(C)C
Order	Fabales (72025)	NC(P(O)O)CC(C)C
Order	Fabales (72025)	OCC1OC(OC2C(OC(C(C2O)O)C(=O)O)OC2CCC3(C(C2(C)CO)CCC2(C3CC=C3C2(C)CCC2(C3CC(C)(C)CC2=O)C)C)C)C(C(C1O)O)OC1OC(C)C(C(C1O)O)O
Order	Fabales (72025)	C=CCCN1CC2CC(C1)c1n(C2)c(=O)ccc1
Order	Fabales (72025)	OC1C(C)OC(C(C1O)O)O
Order	Fabales (72025)	S=C=Nc1ccc2c(c1)C(=O)OC12c2ccc(cc2Oc2c1ccc(c2)O)O
Order	Fabales (72025)	OCC1OC(OC2C(OC3CC(C)(CO)C4C(C3)(C)C3CC=C5C(C3(CC4)C)(C)CCC3(C5CC(C)(C)CC3O)C)OC(C(C2O)O)C(=O)O)C(C(C1O)O)OC1OC(C)C(CC1O)O
Order	Fabales (72025)	COc1cc(cc(c1OC)OC)C1C2C(=O)OC=C2C(c2c1cc1OCOc1c2)O
Order	Fabales (72025)	[I]
Order	Fabales (72025)	OC(=O)C(CCON=C(N)N)N
Order	Fabales (72025)	COc1c(OC)ccc(c1O)C1COc2c(C1)ccc(c2)O
Order	Fabales (72025)	Oc1ccc2c(c1)occ(c2=O)c1ccc2c(c1)OCO2
Order	Fabales (72025)	CC(C(C(=O)N)O)O
Order	Fabales (72025)	COc1ccc(cc1O)c1coc2c(c1=O)ccc(c2)O
Order	Fabales (72025)	C=CCC1NCC2CC1CN1C2CCCC1=O
Order	Fabales (72025)	OCCc1ccccc1
Order	Fabales (72025)	OCC1(C)CC2C3=CCC4C(C3(C)CCC2(C(C1O)O)C)(C)CCC1C4(C)CCC(C1(C)CO)O
Order	Fabales (72025)	O=CC(C(C(C(CO)O)O)O)NC(=O)C
Order	Fabales (72025)	OC(=O)C(Cc1ccc(c(c1)O)O)N
Order	Fabales (72025)	CC1Cc2c(N1NC(=O)c1ccc(c(c1)S(=O)(=O)N)Cl)cccc2
Order	Fabales (72025)	OS(=O)(=O)c1cc(Nc2ccc(c(c2)S(=O)(=O)O)Nc2nc(Cl)nc(n2)Nc2cccc(c2)S(=O)(=O)O)c2c(c1N)C(=O)c1c(C2=O)cccc1
Order	Fabales (72025)	CCCCCCCCCCCCCCCCCCCCCC(=O)[O-]
Order	Fabales (72025)	COc1ccc(cc1O)c1coc2c(c1=O)c(O)cc(c2)O
Order	Fabales (72025)	OC1CC2(C)C(=CCC3C2(C)CCC2C3(C)CCC(C2(C)C)O)C2C1(CCC(C2)(C)C)C(=O)O
Order	Fabales (72025)	CCOC(=O)C(NC(C(=O)N1CCCC1C(=O)O)C)CCc1ccccc1
Order	Fabales (72025)	Oc1ccc(c(c1)O)c1coc2c(c1=O)c(O)cc(c2)O
Order	Fabales (72025)	CC(=CCc1c(O)cc2c(c1O)c(=O)c(co2)c1ccc(cc1)O)C
Order	Fabales (72025)	OCC1OC(Oc2ccc3c(c2)OCC2C3Oc3c2cc2c(c3)OCO2)C(C(C1O)O)O
Order	Fabales (72025)	O=C1CCCC2N1CC1CC2CN2C1CCCC2
Order	Fabales (72025)	OC1CC(OC1COP(=O)(O)O)n1cnc2c1ncnc2N
Order	Fabales (72025)	O=c1cccc2n1CC1CC2CN2C1CCCC2
Order	Fabales (72025)	CCC(C1OC(C(C1O)O)O)O
Order	Fabales (72025)	Oc1ccc(cc1)c1coc2c(c1=O)c(O)c1c(c2)OC(C=C1)(C)C
Order	Fabales (72025)	O=CC(Cc1ccccc1)N
Order	Fabales (72025)	OCC1OC(OC2C(OCC(C2O)OC2OC(CO)C(C(C2O)O)O)OC2CCC3(C(C2(C)CO)CCC2(C3CC3OC43C2(C)CC(C2(C4CC(C)(C=O)C(C2)OC(=O)c2ccccc2NC)C)O)C)C)C(C(C1O)O)O
Order	Fabales (72025)	II
Order	Fabales (72025)	CC(=CCc1c(O)cc(c2c1OCC(C2=O)c1ccc(cc1O)O)O)C
Order	Fabales (72025)	O=C1C2CC(C3N1CCCC3)CN1C2CCCC1
Order	Fabales (72025)	COc1ccc2c(c1)OCC1C2Oc2c1ccc(c2)OC
Order	Fabales (72025)	OCC1OC(O)C(C(C1OC1OC(CO)C(C(C1O)O)O)O)O
Order	Fabales (72025)	COc1ccc(cc1)c1coc2c(c1=O)c(O)cc(c2)O
Order	Fabales (72025)	O=C1CC(Oc2c1cccc2)c1ccccc1
Order	Fabales (72025)	Oc1ccc(cc1)C1CC(=O)c2c(O1)cc(cc2)O
Order	Fabales (72025)	OCC1OC(OCC2OC(O)C(C(C2OC2OC(CO)C(C(C2O)O)O)O)O)C(C(C1O)O)O
Order	Fabales (72025)	OCC1OC(C(C1O)O)(CO)OC1OC(COC2OC(COC3OC(CO)C(C(C3O)O)O)C(C(C2O)O)O)C(C(C1O)O)O
Order	Fabales (72025)	COc1ccc(cc1)c1coc2c(c1=O)ccc(c2)O
Order	Fabales (72025)	NC(C(=O)O)CSSCC(C(=O)O)N
Order	Fabales (72025)	COCCOCCOCCOCCOCCOCCOCCOCCOCCOCCOCCOCCOCCOCCOCCOCCOCCOCCOCCOCCOCCOCCOCCOCCOCCOCCOCCO
Order	Fabales (72025)	OCC1OC(O)C(C(C1O)O)NC(=O)C
Order	Fabales (72025)	CC(=CCc1c(O)cc(c2c1occ(c2=O)c1ccc(cc1)O)O)C
Order	Fabales (72025)	OCC1(C)C(O)CCC2(C1CCC1(C2CC=C2C1(C)CCC1(C2CC(CC1O)(C)C)C)C)C
Order	Fabales (72025)	Oc1ccc2c(c1)OC1C2(O)COc2c1cc1C=CC(Oc1c2)(C)C
Order	Fabales (72025)	Nc1c2C(=O)c3ccccc3C(=O)c2c(cc1S(=O)(=O)O)Nc1ccc(c(c1)S(=O)(=O)O)N=c1[nH]c(Cl)nc(=Nc2cccc(c2)S(=O)(=O)O)[nH]1
Order	Fabales (72025)	COc1ccc(c(c1O)O)C1COc2c(C1=O)ccc(c2CC=C(C)C)O
Order	Fabales (72025)	OCC1OC(OC2CCC3(C(C2(C)CO)CCC2(C3CC=C3C2(C)CCC2(C3CC(C)(C)CC2O)C)C)C)C(C(C1O)O)OC1OC(CO)C(C(C1OC1OC(C)C(C(C1O)O)O)O)O
Order	Fabales (72025)	CC(C(C(=N)O)O)O
Order	Fabales (72025)	NCCOP(=O)(O)O
Order	Fabales (72025)	Oc1ccc(cc1)c1coc2c(c1=O)c(O)cc(c2)O
Order	Fabales (72025)	OC(=O)C(Cn1ccc(=O)c(c1)O)N
Order	Fabales (72025)	COCC(=O)C(NC(=O)C(NC(=O)OCc1ccccc1)CC(C)C)CC(C)C
Order	Fabales (72025)	COC1C(O)C(O)C(C(C1O)O)O
Order	Fabales (72025)	*c1c(*)c(*)c(c(c1*)*)c1c(*)oc2c(c1=O)c(*)c(c(c2*)*)*
Order	Fabales (72025)	OCC1NC(=O)NC(=O)C1(C)Cc1[nH]c(=O)[nH]c(=O)c1C
Order	Fabales (72025)	C1CCC2N(C1)CC1CC2CN2C1CCCC2
Order	Fabales (72025)	c1ccc2c(c1)C1Oc3c(C1CO2)cccc3
Order	Fabales (72025)	Oc1ccc(cc1)C=CC(=O)c1ccc(cc1O)O
Order	Fabales (72025)	OC1CN2C(C1O)C(O)CCC2
Order	Fabales (72025)	OCC1OC(OC2C(OC(C(C2O)O)C(=O)[O-])OC2CCC3(C(C2(C)CO)CCC2(C3CC=C3C2(C)CCC2(C3CC(C)(C)CC2O)C)C)C)C(C(C1O)O)OC1OC(C)C(C(C1O)O)O
Order	Fabales (72025)	NC(C(=O)O)CS
Order	Fabales (72025)	O=C(c1ccccc1)Nc1ccc(c(c1)O)C(=O)[O-]
Order	Fabales (72025)	NC(C(=O)O)Cn1cc(C)c(=O)n(c1=O)Cc1cc(sc1C(=O)O)c1ccccc1
Order	Fabales (72025)	[O-]C(=O)CCCOc1ccc(cc1C)Cl
Order	Fabales (72025)	OC(=O)C(NCc1c(cnc(c1O)C)COP(=O)(O)O)C
Order	Fabales (72025)	O=c1c(coc2c1cccc2)c1ccccc1
Order	Fabales (72025)	O=C(c1cccc(c1O)O)NCc1cc(CNC(=O)c2cccc(c2O)O)cc(c1)CNC(=O)c1cccc(c1O)O
Order	Fabales (72025)	OC1CC2(C)C(C(C1O)(C)C(=O)O)CCC1(C2CC=C2C1(C)CCC1(C2CC(C)(C)CC1)C(=O)O)C
Order	Fabales (72025)	O=C1CCNCC1
Order	Fabales (72025)	OC1C(COC(=O)c2cc(O)c(c(c2)O)O)OC(C(C1OC(=O)c1cc(O)c(c(c1)O)O)O)OC(=O)c1cc(O)c(c(c1)O)O
Order	Fabales (72025)	OCC1OC(O)C(C(C1O)O)N=C(O)C
Order	Fabales (72025)	ON(C(C(=O)O)Cc1ccccc1)O
Order	Fabales (72025)	CSCCC(C(=O)O)N
Order	Fabales (72025)	CCC(O)C
Order	Fabales (72025)	COc1ccc2c(c1)OC1C2COc2c1ccc(c2)O
Order	Fabales (72025)	Oc1ccc2c(c1)OC1C2(O)COc2c1ccc1c2C=CC(O1)(C)C
Order	Fabales (72025)	OCC(F)(F)F
Order	Fabales (72025)	COC1=CC(=c2ccc3c(c2)[nH][nH]c3c2nc3c([nH]2)cccc3)C=CC1=O
Order	Fabales (72025)	OCC1OC(C(C1O)O)(CO)OC1OC(COC2OC(COC3OC(COC4OC(CO)C(C(C4O)O)O)C(C(C3O)O)O)C(C(C2O)O)O)C(C(C1O)O)O
Order	Fabales (72025)	OCC1OC(C(C1O)O)(CO)OC1OC(COC2OC(CO)C(C(C2O)O)O)C(C(C1O)O)O
Order	Fabales (72025)	NCC(=O)O
Order	Fabales (72025)	O=C1CCCC2N1CC1CC2C[NH+]2C1CCCC2
Order	Fabales (72025)	*NCC(=O)*
Order	Fabales (72025)	NCCCCC(C(=O)O)N
Order	Fabales (72025)	OCC1OC(Oc2ccc3c(c2)occ(c3=O)c2ccc(cc2)OC)C(C(C1O)O)O
Order	Fabales (72025)	COc1ccc2c(c1)OCC1(C2Oc2c1cc1c(c2)OCO1)O
Order	Fabales (72025)	OCC1OC(O)C(C(C1O)O)N
Order	Fabales (72025)	Oc1ccc2c(c1)OCC1C2Oc2c1cc1c(c2)OCO1
Order	Fabales (72025)	CCOC(=O)C(NC(=O)c1ccccc1)CCCN=C(N)N
Order	Fabales (72025)	CCC(=O)CCC(O)(C)C
Order	Fabales (72025)	OC1CCN2C(C1)C1CC(C2)C2N(C1)C(=O)CCC2
Order	Fabales (72025)	COc1ccc(cc1)c1coc2c(c1=O)cc(c(c2)O)OC
Order	Fabales (72025)	COc1c(ccc(c1O)OC)C1COc2c(C1)ccc(c2)O
Order	Fabales (72025)	CN1CC2CC(C1)c1n(C2)c(=O)ccc1
Order	Fabales (72025)	COc1cccc2c1C(=O)c1c(C2=O)c(O)c2c(c1O)C(OC1CC(O)C(C(O1)C)[NH2+]Cc1ccc(cc1)C[NH2+]C1C(O)CC(OC1C)OC1CC(O)(Cc3c1c(O)c1c(c3O)C(=O)c3c(C1=O)c(OC)ccc3)C(=O)C)CC(C2)(O)C(=O)C
Order	Fabales (72025)	O=C(c1cc(O)c(c(c1)OC(=O)c1cc(O)c(c(c1)O)O)O)OC1C(COC(=O)c2cc(O)c(c(c2)OC(=O)c2cc(O)c(c(c2)O)O)O)OC(C(C1OC(=O)c1cc(O)c(c(c1)OC(=O)c1cc(O)c(c(c1)O)O)O)OC(=O)c1cc(O)c(c(c1)OC(=O)c1cc(O)c(c(c1)O)O)O)OC(=O)c1cc(O)c(c(c1)OC(=O)c1cc(O)c(c(c1)O)O)O
Order	Fabales (72025)	OS(=O)(=O)O
Order	Fabales (72025)	Nc1ccc(cc1)[N+](=O)[O-]
Order	Fabales (72025)	COc1ccc(c(c1)O)C1COc2c(C1=O)ccc(c2)O
Order	Fabales (72025)	CC(=CCc1c(O)ccc2c1OC1C2COc2c1ccc(c2)O)C
Order	Fabales (72025)	NCCCCC(C(=NC(C(=O)O)C)O)N=C(CCC(C(=N)O)N=C(C(N=C(C(OC1C(NCC)C(O)OC(C1OC1OC(CO)C(C(C1N=C(O)C)O)O)CO)C)O)C)O)O
Order	Fabales (72025)	OCC1(C)C(O)CCC2(C1CCC1(C2CC=C2C1(C)CCC1(C2CC(C(C1O)O)(C)C)C)C)C
Order	Fabales (72025)	OP(=O)(OC1C(OP(=O)(O)O)C(OP(=O)(O)O)C(C(C1OP(=O)(O)O)OP(=O)(O)O)OP(=O)(O)O)O
Order	Fabales (72025)	CC(C(C(=O)O)N)O
Order	Fabales (72025)	OCC1OC(OC2C(OC(C(C2O)O)C(=O)O)OC2CCC3(C(C2(C)CO)CCC2(C3CC=C3C2(C)CCC2(C3CC(C)(C)CC2O)C)C)C)C(C(C1O)O)OC1OC(C)C(C(C1O)O)O
Order	Fabales (72025)	c1ncc[nH]1
Order	Fabales (72025)	Oc1ccc2c(c1)oc(=O)c1c2oc2c1cc1c(c2)OCO1
Order	Escalloniales (703245)	CC=C(C(=O)OC1C2C(=C)CC34C2C2C5(C3C1OC(=O)C(=CC)C)CC(O)CC(C5(C(C4)O)O)(CN2C)C)C
Order	Santalales (41947)	OCC(=CCCC1(C)C2CC3C1(C)C3C2)CO
Order	Santalales (41947)	NCCCCC(C(=O)NC(C(=O)NC(C(=O)NCC(=O)NC(C(=O)NC(C(=O)NC(C(=O)NC(C(=O)NC(C(=O)NCC(=O)NC(C(=O)NC(C(=O)NC(C(=O)NC(C(=O)NC(C(=O)NCC(=O)NC(C(=O)NC(C(=O)NC(C(=O)O)CC1N=CN=C1)CC(=O)N)Cc1c[nH]c2c1cccc2)CO)CC(=O)O)CS)CCCCN)C(O)C)CO)C(CC)C)C(CC)C)CCCCN)CS)CO)CC(C)C)NC(=O)C(NC(=O)C(NC(=O)C(C(C)C)NC(=O)C1CCCN1C(=O)C(NC(=O)C(NC(=O)CNC(=O)CNC(=O)C(C(=O)C(NC(=O)C(NC(=O)C(NC(=O)C(C(O)C)NC(=O)C(NC(=O)C(NC(=O)C(C(CC…
Order	Santalales (41947)	OCC1OC(Oc2cc3OC(CC(=O)c3c(c2)O)c2ccc(c(c2)OC)O)C(C(C1O)O)O
Order	Santalales (41947)	OCC(=CCCC1(C)C2CC3C1(C)C3C2)C
Order	Malvales (41938)	COc1cc(CCCOC(=O)C=Cc2ccc(c(c2)OC)O)cc2c1OC(C2COC(=O)C=Cc1ccc(c(c1)OC)O)c1ccc(c(c1)OC)O
Order	Malvales (41938)	Cc1cc2c(ccc(c2cc1O)C)C(C)C
Order	Malvales (41938)	CCCCCC=CC=CC12OC3C(O1)(CC(C1(O2)C3C2OC2(C(C2(C1C=C(C2=O)C)O)O)CO)C)C(=C)C
Order	Malvales (41938)	COc1cc2cc(Oc3ccc4c(c3)oc(=O)cc4)c(=O)oc2cc1O
Order	Malvales (41938)	COc1ccc(cc1)S(=O)[O-]
Order	Malvales (41938)	OCC12OC1C1C3OC4(OC1(C1C(C2O)(O)C(=O)C(=C1)C)C(C(C3(O4)C(=C)C)OC(=O)C=CC=Cc1ccccc1)C)c1ccccc1
Order	Malvales (41938)	OCC12OC1C1C3OC45OC1(C1C(C2O)(O)C(OC(=O)c2ccccc2)C(C1C(C)CCCCCCC5)C)C(CC3(O4)C(=C)C)C
Order	Malvales (41938)	CC1=Cc2c(cc(c(c2C(=O)C1=O)O)O)C(C)C
Order	Austrobaileyales (82956)	C=CCc1cc(OC)c2c(c1)OCO2
Order	Austrobaileyales (82956)	CC(CCCC(C1CCC2(C1(C)CCC13C2CCC2C3(C1)CCCC2(C)C)C)C)C
Order	Austrobaileyales (82956)	COc1cc2CC(C)C(C)Cc3c(c2c(c1OC)OC)c(OC)c1c(c3)OCO1
Order	Austrobaileyales (82956)	CC=C(C(=O)OC1C(C)C(C)C(O)c2c(c3c1cc1OCOc1c3OC)c(OC)c1c(c2)OCO1)C
Order	Austrobaileyales (82956)	CC(C1CCC2(C1(C)CCC13C2CCC2C3(C1)CCC(=O)C2(C)C)C)CCC=C(C(=O)O)C
Order	Austrobaileyales (82956)	COc1c(OC)cc2c(c1OC)c1c(cc(c(c1OC)OC)OC)CC(C(C2)(C)O)C
Order	Austrobaileyales (82956)	CC=C(C(=O)OC1c2cc(OC)c(c(c2c2c(CC(C1(C)O)C)cc1c(c2OC)OCO1)OC)OC)C
Order	Austrobaileyales (82956)	COc1cc2C(O)C(C)C(C)Cc3c(c2c(c1OC)OC)c(OC)c1c(c3)OCO1
Order	Austrobaileyales (82956)	CC(C1CCC2(C1(C)CCC1=C2CCC2C1(C)CCC(=O)C2(C)C)C)CCC=C(C(=O)O)C
Order	Austrobaileyales (82956)	COc1c2OCOc2cc2c1c1c(CC(C(C2OC(=O)c2ccccc2)C)C)cc2c(c1OC)OCO2
Order	Austrobaileyales (82956)	COc1cc2c(c(c1OC)OC)c1c(cc3c(c1OC)OCO3)CC(C(C2OC(=O)c1ccccc1)(C)O)C
Order	Austrobaileyales (82956)	C=CCc1cc2OCOc2cc1OC
Order	Austrobaileyales (82956)	COc1cc2CC(C)C(C)Cc3c(c2c(c1OC)O)c(OC)c(c(c3)OC)OC
Order	Austrobaileyales (82956)	CC=Cc1ccc(cc1)OCC=C(C)C
Order	Austrobaileyales (82956)	O=C1OC2CC3(C1O)C(C)CCC3(C1(C2(C)O)COC1=O)O
Order	Austrobaileyales (82956)	COc1cc2CC(C)C(C)C(c3c(c2c(c1OC)O)c(OC)c1c(c3)OCO1)O
Order	Austrobaileyales (82956)	COc1c2c(CC(C)C(Cc3c2c(OC)c(c(c3)O)OC)C)cc(c1OC)O
Order	Austrobaileyales (82956)	O=C1OC2CC3(C1O)C(C)CC(C3(C1(C2(C)O)COC1=O)O)O
Order	Austrobaileyales (82956)	COc1cc(ccc1OC)C1OC(C(C1C)C)c1ccc(c(c1)OC)OC
Order	Austrobaileyales (82956)	COc1cc(ccc1O)C1C(C)C(C)C(=O)c2c1cc1OCOc1c2
Order	Austrobaileyales (82956)	COc1c2c(CC(C)C(Cc3c2c(OC)c2c(c3)OCO2)C)cc2c1OCO2
Order	Austrobaileyales (82956)	COc1cc(ccc1O)CC(C(Cc1ccc(c(c1)OC)O)C)C
Order	Austrobaileyales (82956)	COc1c2c(CC(C)C(Cc3c2c(OC)c(c(c3)OC)OC)C)cc(c1OC)OC
Order	Austrobaileyales (82956)	OC(=O)CCC12CC32CCC2(C(C3CCC1C(=C)C)(C)CCC2C(CCC=C(C(=O)O)C)C)C
Order	Austrobaileyales (82956)	COc1cc2CC(C)C(C)C(c3c(c2c(c1OC)OC)c(OC)c1c(c3)OCO1)O
Order	Austrobaileyales (82956)	COc1c2OCOc2cc2c1c1c(CC(C(C2OC(=O)c2ccccc2)(C)O)C)cc(c(c1OC)OC)OC
Order	Austrobaileyales (82956)	O=C1OC23C(C1)(CC1(C(C3(C)CO1)C)O)C(C(C2)O)C
Order	Austrobaileyales (82956)	CC=Cc1ccc(cc1)OC
Order	Austrobaileyales (82956)	O=C1CC23C(C)CCC3(C3(C1(C)C(C2O)(OC3)OC(=O)c1ccccc1)C)O
Order	Austrobaileyales (82956)	C=CCc1cc2OCOc2cc1OCC=C(C)C
Order	Austrobaileyales (82956)	CC1=C(CCC1)C(=O)OC12OCC3(C2(C)C(=O)CC2(C1O)C(C)CCC32O)C
Order	Austrobaileyales (82956)	COc1cc2CC(C)C(C)Cc3c(c2c(c1OC)O)c(OC)c1c(c3)OCO1
Order	Austrobaileyales (82956)	COc1cc2C3OC(C(C3C)C)c3c(c2c(c1OC)OC)c(OC)c1c(c3)OCO1
Order	Austrobaileyales (82956)	COc1c2c(cc3c1OCO3)C(O)C(C)C(C(c1c2c(OC)c2c(c1)OCO2)O)C
Order	Austrobaileyales (82956)	COc1cc(CC=C)cc(c1O)OC
Order	Austrobaileyales (82956)	COc1cc2CC(C)(O)C(C)Cc3c(c2c(c1OC)OC)c(OC)c1c(c3)OCO1
Order	Austrobaileyales (82956)	CC=C(C(=O)OC1c2cc(OC)c(c(c2c2c(OC)c3OCOc3cc2C(C(C1(C)O)C)OC(=O)C)OC)OC)C
Order	Austrobaileyales (82956)	COc1c2OCOc2cc2c1c1c(CC(C(C2OC(=O)c2ccccc2)(C)O)C)cc2c(c1OC)OCO2
Order	Austrobaileyales (82956)	O=C1CC23C(O1)(C)CCC3(O)C1(C(C2O)(C)C(=O)OC1)C
Order	Pandanales (40550)	COc1cc2CCc3c(c2c(c1C)O)ccc(c3OC)O
Order	Pandanales (40550)	CCC1C2C(OC31C=C(C(=O)O3)C)CCCn1c2ccc1C1CC(C(=O)O1)C
Order	Pandanales (40550)	COc1c(cccc1O)CCc1cc(O)c(c(c1)OC)C
Order	Pandanales (40550)	CCC1C(O)C2C(C)C(=O)OC32C2=C1CCCCN2C(C3)C1OC(=O)C(C1)C
Order	Pandanales (40550)	CCC1C2CCCCN3C2C(C2C1OC(=O)C2C)CC3C1CC(C(=O)O1)C
Order	Pandanales (40550)	CCC=CC12C3CC4N1CCC2C1(O3)C4C(C(=C2OC(=O)C(=C2OC)C)O1)C
Order	Pandanales (40550)	COC1=C(C)C(=O)OC21C(=O)C(=C1C32CCC(N3CCCC1)C1CC(C(=O)O1)C)C
Order	Pandanales (40550)	Cc1c2OC(C)(C)CCc2c(c(c1C)O)C
Order	Pandanales (40550)	COC1=C(C)C(=O)OC21C(=O)C(=C1C32CCCN3CCCC1)C
Order	Pandanales (40550)	O=C1OC(CC1C)C1CCC2N1CCCCC12OC(=O)C(C1)C
Order	Pandanales (40550)	CC(CCCC(CCCC(C)C)C)CCCC1(C)CCc2c(O1)c(C)c(c(c2)O)C
Order	Pandanales (40550)	COC1=C(C)C(=O)OC1=C1OC23C(C1C)C1C(O3)CCCN1CCC2
Order	Pandanales (40550)	COc1cc(CCc2cccc(c2OC)O)c(c(c1)O)C
Order	Pandanales (40550)	COc1c(O)ccc2c1CCc1c2c(OC)c(c(c1C)O)C
Order	Pandanales (40550)	COC1CCCN2C(C31OC(=O)C(C3)C)CCC2C1OC(=O)C(C1)C
Order	Pandanales (40550)	CC1OC2C(C1C1CCCCN3C1CCC3C1OC(=O)C(C1)C)OC(=O)C2C
Order	Pandanales (40550)	COC1=C(C)C(=O)OC1=C1OC2C(C1C)C1CCC(N1CCC2)C1CC(C(=O)O1)C
Order	Pandanales (40550)	CCC1C2C(OC31C=C(C(=O)O3)C)CCCN1C2CCC1C1CC(C(=O)O1)C
Order	Pandanales (40550)	CCCCC12C3CC4N1CCC2C1(O3)C4C(C(=C2OC(=O)C(=C2OC)C)O1)C
Order	Pandanales (40550)	CCC(CC12C3CC4N1CCC2C1(O3)C4C(C(=C2OC(=O)C(=C2OC)C)O1)C)O
Order	Pandanales (40550)	COc1c(O)ccc2c1CCc1c2c(OC)c(c(c1)O)C
Order	Gleicheniales (693761)	NCCC(C(=O)N1CCCCC1)N
Order	Poales (38820)	OC(=O)COCc1ccc(cc1)Br
Order	Poales (38820)	NC(=O)NS(=O)(=O)NC(=O)N
Order	Poales (38820)	*OC(CC(=O)*)C
Order	Poales (38820)	CC(=CCCC1(C)CCc2c(O1)ccc(c2)O)CCC=C(CCC=C(C)C)C
Order	Poales (38820)	NC(C1CCCN1C(=O)C1CCC(N1)COc1ccc(cc1C(C)(C)C)C(=O)O)O
Order	Poales (38820)	OC1C(CC(=CC1OP(=O)(O)O)C(=O)O)OC(=C)C(=O)O
Order	Poales (38820)	OCC12C(C=C(C(=O)C1O)C)OC1C3(C2(C)CC1O)CO3
Order	Poales (38820)	OCC1OC(C(C1O)O)(CO)OCC1OC(C(C1O)O)(CO)OC1OC(CO)C(C(C1O)O)O
Order	Poales (38820)	OCC(NCC(=O)O)(CO)CO
Order	Poales (38820)	*I
Order	Poales (38820)	[P]
Order	Poales (38820)	COc1cc(C=CC(=O)[O-])ccc1O
Order	Poales (38820)	Oc1ccc2c(c1)occ(c2=O)c1cc2OCOc2cc1O
Order	Poales (38820)	OCC1OC(C2C1OP(=O)(O2)O)n1cnc2c1ncnc2N
Order	Poales (38820)	OCC12C(C=C(C(=O)C1O)C)OC1C3(C2(C)C(O)C1O)OC3
Order	Poales (38820)	[O-]C(=O)C([NH3+])CCSC
Order	Poales (38820)	[PH2]
Order	Poales (38820)	CC(=C)C(=O)OCCN=C=O
Order	Poales (38820)	NC(C(=O)O)CSCCN
Order	Poales (38820)	[O-]C(=O)C(=C)OP(=O)(O)O
Order	Poales (38820)	[Br]
Order	Poales (38820)	OC(=O)C(CCP(=O)(O)C)N
Order	Poales (38820)	OC1C(O)C(OC1n1cnc2c1[nH]cnc2=O)COP(=O)(O)O
Order	Poales (38820)	COc1cc(cc(c1O)OC)c1cc(=O)c2c(o1)cc(cc2O)O
Order	Poales (38820)	Cc1c(F)cccc1Cc1n(c2ccccc2)c2c(c1C(=O)N1CCNCC1)c(C)c(cc2)O
Order	Poales (38820)	OC(C(=O)COP(=O)(O)O)C(COP(=O)(O)O)O
Order	Poales (38820)	OCC1OC(OCC2OC(OC3C(CO)OC(C(C3O)O)O)C(C(C2OC2OC(CO)C(C(C2O)O)O)O)O)C(C(C1OC1OC(CO)C(C(C1O)O)O)O)O
Order	Poales (38820)	OCC1OC(C(C1O)O)(O)COCC1OC(C(C1O)O)(CO)OC1OC(CO)C(C(C1O)O)O
Order	Poales (38820)	OC(=O)CNCP(=O)(O)O
Order	Poales (38820)	CCNC(=O)C1OC(C(C1O)O)n1cnc2c1nc(I)nc2N
Order	Poales (38820)	O=C(c1ccc(cc1)N)NCC(=O)[O-]
Order	Poales (38820)	[O-][Mo](=O)(=O)[O-]
Order	Poales (38820)	OC1COC(C(C1O)O)OC1COC(C(C1O)O)O
Order	Poales (38820)	OCC1OC(OCC2OC(OC3C(CO)OC(C(C3O)O)C)C(C(C2OC2OC(CO)C(C(C2O)O)OC)O)O)C(C(C1OC)O)O
Order	Poales (38820)	CNCCCN1c2ccccc2CCc2c1cccc2
Order	Poales (38820)	OC(=O)c1ccc2c(c1)ccc(c2)C(P(=O)(O)O)(F)F
Order	Poales (38820)	OC1COC(C(C1OS(=O)(=O)O)OS(=O)(=O)O)OC1COC(C(C1OS(=O)(=O)O)OS(=O)(=O)O)O
Order	Poales (38820)	[O-]C(=O)CC(C(=O)[O-])O
Order	Poales (38820)	O=c1[nH]c(=O)c2c([nH]1)[n+](CC(C(C(COP(=O)(OP(=O)(OCC1OC(C(C1O)O)[n+]1c[nH]c3c1ncnc3N)O)O)O)O)O)c1c(n2)cc(c(c1)C)C
Order	Poales (38820)	O=C(c1ccc(cc1S(=O)(=O)C)C(F)(F)F)c1cnoc1C1CC1
Order	Poales (38820)	OC(=O)C(CP(=O)(O)O)N
Order	Poales (38820)	COc1ccc2c(c1)OC(C(=O)N2O)O
Order	Poales (38820)	OCC(C(C(=O)CO)O)O
Order	Poales (38820)	OCC1OC(OC)C(C(C1OC1OC(CO)C(C(C1O)O)OC)O)O
Order	Poales (38820)	CC1OC(=O)c2c(C1)c(Cl)cc(c2)C(=O)NC(C(=O)O)Cc1ccccc1
Order	Poales (38820)	COC(=O)C1C(=O)C2=C(C)C3=Cc4[nH]c(c(c4CC)C)C=c4[nH]c(=CC5=NC(=C1C2=N3)C(CCC(=O)OCC=C(CCCC(CCCC(CCCC(C)C)C)C)C)C5C)c(C)c4C=C
Order	Poales (38820)	OCCCOP(=O)(O)O
Order	Poales (38820)	[C-]=[O+]C(=O)C1=C2c3[n-]c(=C=c4[n-]c(c(c4=[C-])C#[C+])[C+]=C4[N-]C(=C=c5[n-]c2c(C1=O)c5=[C+])[C](C#[C+])C4=[C+])c(=[C-])c3C#CC(=[O+])OC#CC(=[C+])[C-]=C=[C+]C(=[C-])[C-]=C=[C+]C(=[C+])[C-]=C=[C+]C(=[C+])[C-]
Order	Poales (38820)	Ic1cc(Cl)c2c(c1O)nccc2
Order	Poales (38820)	N
Order	Poales (38820)	OC(=O)C(Cc1ccccc1)NC(=O)C(=O)O
Order	Poales (38820)	OCC1OC(C(C1O)O)(COC1(CO)OC(C(C1O)O)CO)OC1OC(CO)C(C(C1O)O)O
Order	Poales (38820)	OC(=O)CC(C(=O)O)O
Order	Poales (38820)	OC(=O)C(=C)OP(=O)(O)O
Order	Poales (38820)	[O-]C(=O)C(=C)OP(=O)([O-])[O-]
Order	Poales (38820)	CCCCCCCCC(=O)OCC(OC(=O)CCCC=CCCC)COP(=O)(OC1C(O)C(O)C(C(C1O)O)O)O
Order	Poales (38820)	OCC1OC(C(C1O)O)(CO)OCC1OC(C(C1O)O)(CO)OCC1OC(C(C1O)O)(O)CO
Order	Poales (38820)	c1cc2cccc3c2c(c1)CC3
Order	Poales (38820)	*OC1COC(C(C1OC1OC(C(C1O)O)CO)OC1OC(C(C1O)O)CO)*
Order	Poales (38820)	[NH4+]
Order	Poales (38820)	OC(c1ccccc1)C(N)C
Order	Poales (38820)	OC(=O)C1OC(C(C1O)O)Oc1ccc(cc1O)C=C(C(=O)NC1C(O)C(O)C2C(C1O)OCO2)C
Order	Poales (38820)	COc1cc(OC)nc(n1)NC(=O)NS(=O)(=O)c1cc(ccc1C(=O)O)CNS(=O)(=O)C
Order	Poales (38820)	COc1nc(nc(n1)C)NC(=O)NS(=O)(=O)c1ccccc1Cl
Order	Poales (38820)	CCCCCCCCC(C(CCCCCCCC(=O)OCC(OC(=O)CCCCCCCC(C(CCCCCCCC)Br)Br)COP(=O)(OCC[N+](C)(C)C)O)Br)Br
Order	Poales (38820)	COc1cc(C=CC(=O)NCCCCNC(=N)N)cc2c1OC(C2C(=O)NCCCCNC(=N)N)c1ccc(cc1)O
Order	Poales (38820)	OCC1OC(OC2C(CO)OC(C(C2O)O)O)C(C(C1OC1OC(CO)C(C(C1O)O)O)O)O
Order	Poales (38820)	CN(C1=CCC2=C(c3ccc(cc3C(=O)O)N3C(=O)C=CC3=O)c3c(OC2=C1)cc(cc3)N(C)C)C
Order	Poales (38820)	CC(=O)OC(C(=O)O)C
Order	Poales (38820)	O=CNCc1ccc(cc1)I
Order	Poales (38820)	CNC1C2CN3C1C(O2)CC3
Order	Poales (38820)	CC1OC(=O)c2c(C1)c(Cl)cc(c2O)C(=O)NC(C(=O)O)Cc1ccccc1
Order	Poales (38820)	*CC(CN)*
Order	Poales (38820)	[O-]C(=O)CC(C(=O)[O-])N
Order	Poales (38820)	CSC1C(O)CC(OC1C)O
Order	Poales (38820)	NC(=N)NCCCCNC(=O)C=Cc1cc(O)c2c(c1)C(C(=O)NCCCCNC(=N)N)C(O2)c1ccc(cc1)O
Order	Poales (38820)	[O-]C(=O)CN(CC(=O)[O-])CCN(CC(=O)[O-])CC(=O)[O-]
Order	Poales (38820)	OC(COc1cccc2c1c1ccccc1[nH]2)CNC(C)C
Order	Poales (38820)	OCC(=O)O
Order	Poales (38820)	[O-]C(=O)[O-]
Order	Poales (38820)	COc1ccc(c(c1)O)C1COc2c(C1O)ccc(c2)O
Order	Poales (38820)	O=C1C(O)Oc2c(N1O)cccc2
Order	Poales (38820)	OC(=O)CCCCCC(C(N)C)N
Order	Poales (38820)	OC(=CC=C)C(=O)O
Order	Poales (38820)	OC(=O)C=Cc1ccc(cc1)O
Order	Poales (38820)	[Cl-]
Order	Poales (38820)	NCCC=O
Order	Poales (38820)	CC(Cn1cnc2c1ncnc2N)OCP(=O)(O)O
Order	Poales (38820)	COC(=O)C1C2=c3c(C1=O)c(c1=CC4=[N+]5[Mg-2]6(n31)[N+]1=C2C(CCC(=O)OCC=C(CCCC(CCCC(CCCC(C)C)C)C)C)C(C1=Cc1n6c(C=C5C(=C4CC)C)c(c1C)C=C)C)C
Order	Poales (38820)	OC(=O)CCc1c2=CC3=NC(=Cc4[n-]c(C=C5N=C(C=c(c1C)[n-]2)C(=C5C(S)C)C)c(c4C(S)C)C)C(=C3CCC(=O)O)C
Order	Poales (38820)	OCC1OC(CC1O)n1ccc(=O)[nH]c1=O
Order	Poales (38820)	OC(=O)C1CCCN1
Order	Poales (38820)	COc1cc(C=CC(=O)O)cc(c1O)OC
Order	Poales (38820)	[O-]S(=O)(=O)[O-]
Order	Poales (38820)	CCCCCCCCC=CCCCCCCCC(=O)N(CCS(=O)(=O)O)C
Order	Poales (38820)	COc1cc(C=CC(=O)O)cc(c1O)c1cc(C=CC(=O)O)cc(c1O)OC
Order	Poales (38820)	O=c1cc2oc3ccccc3nc2cc1N
Order	Poales (38820)	[O-]C(=O)CO
Order	Poales (38820)	OCCOCn1cc(Cc2ccccc2)c(=O)[nH]c1=O
Order	Poales (38820)	NC(=O)CCC(C(=O)N1CCCC1C(=O)NC(C(=O)O)CCC(=O)N)NC(=O)C1CCCN1C(=O)C(Cc1ccc(cc1)O)N
Order	Poales (38820)	OC1C(OCC(C1O)OC1OCC(C(C1O)O)O)OC1COC(C(C1O)O)O
Order	Poales (38820)	OC(=O)CN(CC(=O)O)CCN(CC(=O)O)CC(=O)O
Order	Poales (38820)	OC(=O)O
Order	Poales (38820)	COc1nc(C)nc(=NC(=NS(=O)(=O)c2ccccc2Cl)O)[nH]1
Order	Poales (38820)	[C+]#[O+]
Order	Poales (38820)	Nc1ccc(cc1)C(=N)N
Order	Poales (38820)	Nc1ccc(cc1)S(=O)(=O)Nc1nc(C)cc(n1)C
Order	Poales (38820)	O=CC(COP(=O)(O)O)O
Order	Poales (38820)	CCNc1nc(NC(C)C)nc(n1)Cl
Order	Poales (38820)	O=C(c1ccc(cc1)N)NCC(=O)O
Order	Poales (38820)	O=C1CCC(C)OC(=O)C=CC(=O)CCC(OC(=O)C=C1)C
Order	Poales (38820)	COP(=O)(NC(=O)OC(C)C)OC
Order	Poales (38820)	[O]C(=O)[O]
Order	Poales (38820)	NC(C(=O)OC(C)(C)C)CCC(=O)N
Order	Poales (38820)	OCC1CN(C)C2C(=C1)c1cccc3c1c(C2)c[nH]3
Order	Acorales (91812)	COc1cc(C=O)c(cc1OC)OC
Order	Acorales (91812)	CC=Cc1cc(OC)c(cc1OC)OC
Order	Acorales (91812)	COc1cc(OC)c(cc1C1C(C)C(C1c1cc(OC)c(cc1OC)OC)C)OC
Order	Polypodiales (3268)	OCCc1c(C)cc2c(c1C)C(=O)C(C2O)(C)C
Order	Polypodiales (3268)	OCCc1c(C)cc2c(c1C)C(=O)C(C2O)(C)CO
Order	Polypodiales (3268)	OCCc1c(C)cc2c(c1C)C(=O)C(C2)C
Order	Polypodiales (3268)	OCCc1c(C)cc2c(c1C)C(=O)C(C2)(C)CO
Order	Polypodiales (3268)	OCCc1c(C)cc2c(c1C)C(=O)C(C2)CO
Order	Polypodiales (3268)	ClCCc1c(C)cc2c(c1C)C(=O)C(C2)C
Order	Polypodiales (3268)	OCCc1c(C)cc2c(c1CO)C(=O)C(C2O)C
Order	Polypodiales (3268)	CCCC(=O)C1=C(O)C(C(=C(C1=O)Cc1c(O)c(Cc2c(O)c(C(=O)CCC)c(c(c2OC)C)O)c(c(c1O)C(=O)CCC)O)O)(C)C
Order	Polypodiales (3268)	OCCc1c(C)cc2c(c1C)C(=O)C(C2O)C
Order	Polypodiales (3268)	ClCCc1c(C)cc2c(c1C)C(=O)C(C2)(C)CO
Order	Polypodiales (3268)	OCC1OC(OC23CC(C(=O)C3C(C3(C(=C2)C)CC3)(C)O)C)C(C(C1O)O)O
Order	Caryophyllales (3524)	c1ccno1
Order	Caryophyllales (3524)	CCN(CCSC(=Nc1ccccc1)N)CC
Order	Caryophyllales (3524)	Oc1cc2OC(c3ccc(c(c3)O)O)C(C(=O)c2c(c1)O)O
Order	Caryophyllales (3524)	OCC1OC(Oc2cc(C=Cc3ccc(cc3)OC)cc(c2)O)C(C(C1O)O)O
Order	Caryophyllales (3524)	CC1=C(O)C(=O)c2c(C1=O)cccc2O
Order	Caryophyllales (3524)	CCCCCCCc1cc(=O)c2c(n1O)cccc2
Order	Caryophyllales (3524)	O=CC1(C)C(O)CCC2(C1CCC1(C2CC=C2C1(C)CC(O)C1(C2CC(CC1)(C)C)C(=O)O)C)C
Order	Caryophyllales (3524)	[O-]C(=O)C(=O)[O-]
Order	Caryophyllales (3524)	OCC1OC(OC2C=COC(C2OC(=O)C)C)C(C(C1O)O)O
Order	Caryophyllales (3524)	CC1=CC(=O)c2c(C1=O)cccc2O
Order	Caryophyllales (3524)	COc1ccc(cc1O)C=Cc1cc(O)cc(c1)O
Order	Caryophyllales (3524)	OCC1OC(Oc2cccc3c2C(=O)c2c(C3=O)c(O)c(c(c2O)C)OC)C(C(C1O)O)O
Order	Caryophyllales (3524)	CC(=O)c1c(C)cc2c(c1O)c(O)ccc2
Order	Caryophyllales (3524)	COc1cc2CNCCc2cc1OC
Order	Caryophyllales (3524)	CC1=C(O)c2cccc(c2C(=O)C1=O)O
Order	Caryophyllales (3524)	O=CC=C1CC(NC(=C1)C(=O)O)C(=O)O
Order	Caryophyllales (3524)	O=CC[N+](C)(C)C
Order	Caryophyllales (3524)	COc1cc(O)c2c(c1)oc(c(c2=O)O)c1ccc(c(c1)O)O
Order	Caryophyllales (3524)	COc1cc2C(C)NCCc2cc1OC
Order	Caryophyllales (3524)	COc1cc(CCNC=CC2=CC(=NC(C2)C(=O)[O-])C(=O)[O-])ccc1O
Order	Caryophyllales (3524)	COC(C(CC(CCC1NC(=O)C(NC(=O)C(C)C(NC(=O)C(N(C(=O)CCC(NC(=O)C1C)C(=O)O)C)CC)C(=O)O)C(C)C)C)C)Cc1ccccc1
Order	Caryophyllales (3524)	c1ncco1
Order	Caryophyllales (3524)	NCCc1ccc(c(c1)OC)O
Order	Caryophyllales (3524)	OCCCC(C(=O)O)N=CC=C1CC(NC(=C1)C(=O)O)C(=O)O
Order	Caryophyllales (3524)	CC1CC(=O)c2c(C1O)cccc2O
Order	Caryophyllales (3524)	OCC1OC(Oc2cc(O)c3c(c2)C(=O)c2c(C3=O)c(O)cc(c2)C)C(C(C1O)O)O
Order	Caryophyllales (3524)	NCCCCC(C(=O)O)NC(=O)C(NC(=O)C(C(C)C)NC(=O)C(NC(=O)C(NC(=O)C(NC(=O)C(NC(=O)C1CCCN1C(=O)C(NC(=O)C1CCCN1)Cc1[nH]cnc1)Cc1ccccc1)Cc1[nH]cnc1)Cc1ccccc1)Cc1ccccc1)Cc1ccc(cc1)O
Order	Caryophyllales (3524)	OCC1OC(Oc2cc(C=Cc3ccc(c(c3)O)OC)cc(c2)O)C(C(C1O)O)O
Order	Caryophyllales (3524)	OC(CC(CC(=O)O)O)CCn1c(C(C)C)c(c(c1c1ccc(cc1)F)c1ccccc1)C(=Nc1ccccc1)O
Order	Caryophyllales (3524)	OCC1OC(Oc2cc3CC([N+](=CC=C4CC(NC(=C4)C(=O)O)C(=O)O)c3cc2O)C(=O)[O-])C(C(C1O)O)O
Order	Caryophyllales (3524)	OC(=O)C(=C)C#N
Order	Caryophyllales (3524)	COc1cc(ccc1O)c1oc2cc(O)cc(c2c(=O)c1O)O
Order	Caryophyllales (3524)	OCC1OC(Oc2cccc3c2C(=O)c2c(C3=O)cc(cc2O)C)C(C(C1O)O)O
Order	Caryophyllales (3524)	OCC1OC(Oc2cc3CC([N+](=CC=C4CC(NC(=C4)C(=O)O)C(=O)O)c3cc2[O-])C(=O)O)C(C(C1O)O)O
Order	Caryophyllales (3524)	COc1c(OC)cc2c(c1O)C(C)N(CC2)C
Order	Caryophyllales (3524)	COc1ccc(cc1)C=Cc1cc(O)cc(c1)O
Order	Zygophyllales (403666)	COc1cc(cc(c1O)OC)C1Oc2cc(O)cc(c2C(=O)C1O)O
Order	Zygophyllales (403666)	CC=Cc1ccc2c(c1)cc(o2)c1c(OC)cc(c(c1OC)OC)OC
Order	Zygophyllales (403666)	CC1CCC2(C(C1C)C1=CCC3C(C1(CC2)C(=O)O)(C)CCC1C3(C)CCC(C1(C)C)O)C(=O)O
Order	Zygophyllales (403666)	COc1ccc2c(c1)[nH+]c1c2ccnc1C
Order	Zygophyllales (403666)	CC1=CC2C(CC1)(CCC1(C2=CCC2C1(C)CCC1C2(C)CCC(C1(C)C)O)C)C(=O)O
Order	Proteales (232378)	O=CN1C(CNc2ccc(cc2)C(=O)NC(C(=O)O)CCC(=O)O)CNc2c1c(O)nc(=N)[nH]2
Order	Brassicales (3699)	OCC1OC(SC(=NOS(=O)(=O)[O-])CCCCS(=O)C)C(C(C1O)O)O
Order	Brassicales (3699)	ClCCN(CCCl)C
Order	Brassicales (3699)	CSC1=NCC2(S1)C(=O)Nc1c2cccc1
Order	Brassicales (3699)	C=CC(CC(=NOS(=O)(=O)[O-])SC1OC(CO)C(C(C1O)O)O)O
Order	Brassicales (3699)	CSCCCCN=C=S
Order	Brassicales (3699)	N#CCc1c[nH]c2c1cccc2
Order	Brassicales (3699)	c1csc(n1)c1c[nH]c2c1cccc2
Order	Brassicales (3699)	OCC1OC(SC(=NOS(=O)(=O)O)CCCCS(=O)C)C(C(C1O)O)O
Order	Brassicales (3699)	OCC1OC(SC(=NOS(=O)(=O)O)CC(C)C)C(C(C1O)O)O
Order	Brassicales (3699)	CCCCCCCCCCCCCCCC(C(NC(=O)CCCCCCCCCCCCC)COC1OC(C(=O)O)C(C(C1O)O)O)O
Order	Brassicales (3699)	COC(=O)C1=COC(C2C1Cc1n(C2)ccc2c1nc1c2cccc1)C
Order	Brassicales (3699)	CSC(=S)NCc1c[nH]c2c1cccc2
Order	Brassicales (3699)	OCC1OC(SC(=NOS(=O)(=O)O)Cc2ccccc2)C(C(C1O)O)O
Order	Brassicales (3699)	OCC1OC(SC(=NOS(=O)(=O)O)Cc2c[nH]c3c2c(O)ccc3)C(C(C1O)O)O
Order	Brassicales (3699)	C=CCC(=NOS(=O)(=O)O)SC1OC(CO)C(C(C1O)O)O
Order	Brassicales (3699)	O=C1OC(=O)c2c(C1C)c(C)c(c(c2O)C)C
Order	Brassicales (3699)	SC#N
Order	Brassicales (3699)	COc1cc(C=CC(=O)OCC[N+](C)(C)C)cc(c1O)OC
Order	Brassicales (3699)	C=CCN=C=S
Order	Brassicales (3699)	OCC1OC(SC(=NOS(=O)(=O)[O-])CCc2ccccc2)C(C(C1O)O)O
Order	Brassicales (3699)	OCC1OC(SC(=N(=O)S(=O)(=O)O)Cc2c[nH]c3c2c(OC)ccc3)C(C(C1O)O)O
Order	Brassicales (3699)	C=CCCC(=NOS(=O)(=O)[O-])SC1OC(CO)C(C(C1O)O)O
Order	Brassicales (3699)	S=C=NCCCCS(=O)C
Order	Brassicales (3699)	S=C=NCc1ccccc1
Order	Brassicales (3699)	C=CCC(=NOS(=O)(=O)[O-])SC1OC(CO)C(C(C1O)O)O
Order	Brassicales (3699)	*NC(C(=O)*)Cc1c[n]c2c1cccc2
Order	Brassicales (3699)	OCC1OC(SC(=NOS(=O)(=O)O)Cc2c[nH]c3c2c(OC)ccc3)C(C(C1O)O)O
Order	Brassicales (3699)	[Ni+2]
Order	Brassicales (3699)	CCCCC(OC(=O)CCCCC(=O)OC(CCCC)CCCC)CCCC
Order	Brassicales (3699)	C(C#N)C1CS1
Order	Brassicales (3699)	OCC1OC(SC(=NOS(=O)(=O)[O-])Cc2c[nH]c3c2c(O)ccc3)C(C(C1O)O)O
Order	Brassicales (3699)	CON1c2ccccc2C2(C1=O)CN=C(S2)SC
Order	Brassicales (3699)	OCC1OC(SC(=NOS(=O)(=O)[O-])Cc2c[nH]c3c2c(OC)ccc3)C(C(C1O)O)O
Order	Brassicales (3699)	OCC1OC(SC(=NOS(=O)(=O)[O-])Cc2ccccc2)C(C(C1O)O)O
Order	Brassicales (3699)	COC(=O)C1=COC(C2C1Cc1[n+](C2)ccc2c1[n-]c1c2cccc1)C
Order	Brassicales (3699)	CNC(=O)Oc1cc(C)cc(c1)C(C)C
Order	Brassicales (3699)	OCC1OC(SC(=NOS(=O)(=O)O)Cc2ccc(cc2)[O-])C(C(C1O)O)O
Order	Brassicales (3699)	*NC(C(=O)*)Cc1c[nH]c2c1cccc2
Order	Brassicales (3699)	CCCCCCCCC=CCCCCCCCCCCCC(=O)O
Order	Brassicales (3699)	CSCCCCC(=NOS(=O)(=O)O)SC1OC(CO)C(C(C1O)O)O
Order	Brassicales (3699)	CNC(Cc1ccccc1[N+](=O)[O-])C
Order	Brassicales (3699)	CSC1=NCc2c(S1)[nH]c1c2cccc1
Order	Brassicales (3699)	NC(=O)O
Order	Brassicales (3699)	[O-]C#N
Order	Brassicales (3699)	OCC1OC(SC(=NOS(=O)(=O)O)Cc2c[nH]c3c2cccc3)C(C(C1O)O)O
Order	Brassicales (3699)	OCC1OC(SC(=N(=O)S(=O)(=O)O)Cc2c[nH]c3c2c(O)ccc3)C(C(C1O)O)O
Order	Brassicales (3699)	OCC1OC(SC(=NOS(=O)(=O)[O-])Cc2ccc(cc2)O)C(C(C1O)O)O
Order	Brassicales (3699)	CSCCCCC(=NOS(=O)(=O)[O-])SC1OC(CO)C(C(C1O)O)O
Order	Brassicales (3699)	CSCCCCC(C(=O)O)N
Order	Brassicales (3699)	S=C=NCCc1ccccc1
Order	Brassicales (3699)	CSCCCCC#N
Order	Brassicales (3699)	CCC(n1ncn(c1=O)c1ccc(cc1)N1CCN(CC1)c1ccc(cc1)OCC1COC(O1)(Cn1cncn1)c1ccc(cc1Cl)Cl)C
Order	Brassicales (3699)	CSC=CCCC(=NOS(=O)(=O)O)SC1OC(CO)C(C(C1O)O)O
Order	Brassicales (3699)	C=CC(CC(=NOS(=O)(=O)O)SC1OC(CO)C(C(C1O)O)O)O
Order	Brassicales (3699)	CSCCCCCC(=NOS(=O)(=O)O)SC1OC(CO)C(C(C1O)O)O
Order	Brassicales (3699)	C=CC1CNC(=S)O1
Order	Brassicales (3699)	[Ni]
Order	Brassicales (3699)	OCC1OC(SC(=N(=O)S(=O)(=O)O)CC(CC)(O)C)C(C(C1O)O)O
Order	Brassicales (3699)	[O-]C(=O)N
Order	Brassicales (3699)	S=C1NCCO1
Order	Brassicales (3699)	OCC1OC(SC(=NOS(=O)(=O)O)CCc2ccccc2)C(C(C1O)O)O
Order	Brassicales (3699)	C=CCCCC(=NOS(=O)(=O)O)SC1OC(CO)C(C(C1O)O)O
Order	Lamiales (4143)	[O-][N+](=O)c1cc(cc(c1N=[N+](c1ccccc1)c1ccccc1)[N+](=O)[O-])[N+](=O)[O-]
Order	Lamiales (4143)	OCC1=CC(C2C1C(OC=C2)OC1OC(CO)C(C(C1O)O)O)O
Order	Lamiales (4143)	OCC1OC(OC2OC=CC3C2C2(CO)OC2C3OC(=O)c2ccccc2)C(C(C1O)O)O
Order	Lamiales (4143)	O=C(OC(C(=O)O)Cc1ccc(c(c1)O)O)C=Cc1ccc(c(c1)O)O
Order	Lamiales (4143)	CC(=C)C1CC=C(C(=O)C1)C
Order	Lamiales (4143)	O=C1CC2C(C1(C)CC2)(C)C
Order	Lamiales (4143)	CC1CCC2(C(C1C)C1=CCC3C(C1(CC2)C)(C)CCC1C3(C)CCC(C1(C)C)O)C(=O)O
Order	Lamiales (4143)	O=CC=C(CCC=C(C)C)C
Order	Lamiales (4143)	OCC1OC(OC2OC=CC3C2C(C)(O)CC3O)C(C(C1O)O)O
Order	Lamiales (4143)	CC1=CCC(CC1)C(=C)C
Order	Lamiales (4143)	C=C1CCC2CC1C2(C)C
Order	Lamiales (4143)	O=C(OC1C(COC2OCC(C(C2O)O)O)OC(C(C1OC1OC(C)C(C(C1O)O)O)O)OCCc1ccc(c(c1)O)O)C=Cc1ccc(c(c1)O)O
Order	Lamiales (4143)	OCC1OC(OC2OC=CC3C2C(=CC3O)COC(=O)c2ccc(cc2)O)C(C(C1O)O)O
Order	Lamiales (4143)	OC1CCC2(C(C1(C)C)CCC1(C2CC=C2C1(C)CCC1(C2CC(C)(C)CC1)C(=O)O)C)C
Order	Lamiales (4143)	OCC1OC(Oc2ccc(cc2OC)C2OCC3C2COC3c2ccc(c(c2)OC)OC)C(C(C1O)O)O
Order	Lamiales (4143)	CC(C12CCC(C2C1)(C)O)C
Order	Lamiales (4143)	COc1ccc(cc1)CC=C
Order	Lamiales (4143)	OCC1OC(OCCc2ccc(c(c2)O)OC)C(C(C1OC(=O)C=Cc1ccc(c(c1)O)O)OC1OC(C)C(C(C1O)O)O)O
Order	Lamiales (4143)	OCC1OC(OC2OC=CC3C2C2(CO)OC2C3OC(=O)c2ccc(cc2)O)C(C(C1O)O)O
Order	Lamiales (4143)	Oc1ccc(cc1)c1cc(=O)c2c(o1)c(O)c(cc2O)O
Order	Lamiales (4143)	OCC1(O)COC(C1O)OCC1OC(OCCc2ccc(c(c2)O)O)C(C(C1OC(=O)C=Cc1ccc(c(c1)O)O)OC1OC(C)C(C(C1O)O)O)O
Order	Lamiales (4143)	OC(=O)C1OC(Oc2cc(O)c3c(c2)oc(cc3=O)c2ccc(cc2)O)C(C(C1O)O)O
Order	Lamiales (4143)	CC1CCC(=C(C)C)C(=O)C1
Order	Lamiales (4143)	OC1CC2C(C1(C)CC2)(C)C
Order	Lamiales (4143)	OCC1OC(OC2OC=C(C3(C2C(C)CC3)O)C=O)C(C(C1O)O)O
Order	Lamiales (4143)	OCC1OC(OCCc2ccc(c(c2)OC)O)C(C(C1OC(=O)C=Cc1ccc(c(c1)O)OC)OC1OC(C)C(C(C1O)O)O)O
Order	Lamiales (4143)	OCCc1ccc(c(c1)OC1OC(COC2OC(C)C(C(C2O)O)O)C(C(C1O)O)O)O
Order	Lamiales (4143)	OCC1OC(OCCc2ccc(c(c2)O)O)C(C(C1OC(=O)C=Cc1ccc(c(c1)OC)O)OC1OC(C)C(C(C1O)O)O)O
Order	Lamiales (4143)	O=C1OC2CC3C1(CCCC3(C)C)c1c2cc(c(c1O)O)C(C)C
Order	Lamiales (4143)	Oc1ccc(cc1)c1cc(=O)c2c(o1)cc(cc2O)O
Order	Lamiales (4143)	OC(=O)C1OC(Oc2cc3oc(cc(=O)c3c(c2O)O)c2ccccc2)C(C(C1O)O)O
Order	Lamiales (4143)	CC1=CCC2CC1C2(C)C
Order	Lamiales (4143)	CC(=C)C1CCC2(C(C1=O)O2)C
Order	Lamiales (4143)	OCC1OC(OC2OC=CC3(C2C(C)(O)CC3O)O)C(C(C1O)O)O
Order	Lamiales (4143)	COc1cc2oc(cc(=O)c2c(c1OC)O)c1ccc(cc1)O
Order	Lamiales (4143)	OCC1OC(OCCc2ccc(c(c2)O)O)C(C(C1OC(=O)C=Cc1ccc(c(c1)O)O)O)O
Order	Lamiales (4143)	CC(C1CCC2C(C1)CCC1C2(C)CCCC1(C)C)C
Order	Lamiales (4143)	CCCCCC(C=C)O
Order	Lamiales (4143)	CC(c1ccc(c(c1)O)C)C
Order	Lamiales (4143)	OCC1OC(OC2OC=C(C(C2=CC)CC(=O)OCCc2ccc(cc2)O)C(=O)OC)C(C(C1O)O)O
Order	Lamiales (4143)	O=C(OC1C(COC2OCC(C(C2O)O)O)OC(C(C1OC1OC(C)C(C(C1O)O)O)OC(=O)C)OCCc1ccc(c(c1)O)O)C=Cc1ccc(c(c1)O)O
Order	Lamiales (4143)	Oc1cc(O)c2c(c1)oc(cc2=O)c1ccc(c(c1)O)O
Order	Lamiales (4143)	OCC1OC(OCC(c2ccc(c(c2)O)O)O)C(C(C1OC(=O)C=Cc1ccc(c(c1)O)O)O)OC1OC(C)C(C(C1O)O)O
Order	Lamiales (4143)	O=C(OC1C(COC2OC(C)C(C(C2O)O)O)OC(C(C1OC1OC(C)C(C(C1O)O)O)O)OCCc1ccc(c(c1)O)O)C=Cc1ccc(c(c1)O)O
Order	Lamiales (4143)	OCC1OC(OC2OC=CC3C2C2(CO)OC2C3O)C(C(C1O)O)O
Order	Lamiales (4143)	OCC1OC(O)C(C(C1O)O)O
Order	Lamiales (4143)	OCc1ccc(cc1)C(C)C
Order	Lamiales (4143)	CC1=CCC2(CC1)C(=C)CCCC2(C)C
Order	Lamiales (4143)	C=C1C2CCC(C1(C)C)C2
Order	Lamiales (4143)	CC(c1ccccc1)C
Order	Lamiales (4143)	OCC1OC(OCCc2ccc(c(c2)O)O)C(C(C1OC(=O)C=Cc1ccc(c(c1)O)O)OC1OC(C)C(C(C1O)O)O)O
Order	Lamiales (4143)	CC1CCC(C(=O)C1)C(C)C
Order	Lamiales (4143)	CC(=C)C1CCC(C(=O)C1)C
Order	Lamiales (4143)	OC1C(OC2OC(C(=O)O)C(C(C2O)O)O)C(Oc2ccc3c(c2)oc(cc3=O)c2ccc(c(c2)O)OC2OC(C(=O)O)C(C(C2O)O)O)OC(C1O)C(=O)O
Order	Lamiales (4143)	CC1=CCC2C(C1)C(CC=C2C)C(C)C
Order	Lamiales (4143)	OCC1OC(OCCc2ccc(c(c2)O)OC)C(C(C1OC(=O)C=Cc1ccc(c(c1)OC)O)OC1OC(C)C(C(C1O)O)O)O
Order	Lamiales (4143)	OCC1OC(OC2OC=C(C3C2C(C)(O)CC3O)C(=O)OC)C(C(C1O)O)O
Order	Lamiales (4143)	CC1=CCC2C(C1)C2(C)C
Order	Lamiales (4143)	COc1c(O)cc(c2c1oc(cc2=O)c1ccccc1)O
Order	Lamiales (4143)	OCC1OC(OCC2OC(OCCc3ccc(c(c3)O)O)C(C(C2OC(=O)C=Cc2ccc(c(c2)O)O)OC2OC(C)C(C(C2O)O)O)O)C(C(C1O)O)O
Order	Lamiales (4143)	CC=Cc1ccc(cc1)OC
Order	Lamiales (4143)	CC1=CCCC(=C)C2C(CC1)C(C2)(C)C
Order	Lamiales (4143)	[O-]c1cc(O)c2c(c1)oc(cc2=O)c1ccc(c(c1)O)O
Order	Lamiales (4143)	OCC1OC(OC2OC=CC3C2C2(CO)OC2C3OC(=O)C=Cc2ccc(c(c2)O)O)C(C(C1O)O)O
Order	Lamiales (4143)	OCC1(O)CC23CCC1CC3C1(C(CC2)C(C)(C)C(=O)CC1)C
Order	Lamiales (4143)	CC1CCC(C(C1)O)C(C)C
Order	Lamiales (4143)	OCC1OC(OC2OC=CC3C2C2(CO)OC2C3OC(=O)c2ccc(c(c2)O)O)C(C(C1O)O)O
Order	Lamiales (4143)	Cc1ccc(c(c1)O)C(C)C
Order	Lamiales (4143)	O=C(OCC1OC(OCCc2ccc(c(c2)O)O)C(C(C1O)OC1OC(C)C(C(C1O)O)O)O)C=Cc1ccc(c(c1)O)O
Order	Lamiales (4143)	OC(=O)C12CCCC(C2CCc2c1c(O)c(c(c2)C(C)C)O)(C)C
Order	Lamiales (4143)	COc1ccccc1
Order	Lamiales (4143)	OCC1OC(OCCc2ccc(c(c2)O)O)C(C(C1OC(=O)C=Cc1ccc(c(c1)O)O)OC1OC(C)C(C(C1OC1OCC(C(C1O)O)O)O)O)O
Order	Cycadales (3297)	OC1C(COC2OCC(C(C2O)O)O)OC(C(C1O)O)OCN=N(=O)C
Order	Cycadales (3297)	OC1C(COC2OCC(C(C2O)O)O)OC(C(C1O)O)OCN=[N+](C)[O-]
Order	Cycadales (3297)	OCC1OC(OCN=[N+](C)[O-])C(C(C1O)O)O
Order	Cycadales (3297)	OCC1OC(OCN=N(=O)C)C(C(C1O)O)O
Order	Asparagales (73496)	CC1CCC2(OC1)OC1C(C2C)C2(C(C1)C1CCC3C(C1CC2)(C)CCC(C3)O)C
Order	Asparagales (73496)	CC1CCC2(OC1)OC1C(C2C)C2(C(C1)C1CCC3(C(C1CC2)(C)CC(C(C3)O)O)O)C
Order	Asparagales (73496)	CC(CCCC(C1CCC2C1(C)CCC1C2CCC2C1(C)CCCC2)C)C
Order	Asparagales (73496)	CCCCCCCCS(=O)C(Cc1ccc2c(c1)OCO2)C
Order	Asparagales (73496)	CS(=O)CC(C(=O)O)N
Order	Asparagales (73496)	OC1CCC(N1[O])(C)C
Order	Asparagales (73496)	COc1ccc2c3c1OC1C3(CCN(C2)C)C=CC(C1)O
Order	Asparagales (73496)	COC1C=CC23C(C1)N(CC2O)Cc1c3cc2OCOc2c1
Order	Asparagales (73496)	COc1cc(CCc2cc(OC)c(c(c2)OC)O)ccc1O
Order	Asparagales (73496)	COc1cc(CCc2ccc(c(c2)OC)O)cc(c1)O
Order	Asparagales (73496)	CC=CS[S+](C=CC)O
Order	Asparagales (73496)	O=c1c2cc3OCOc3cc2c2c3n1ccc3ccc2
Order	Asparagales (73496)	O=SCC(C(=O)O)N
Order	Asparagales (73496)	OC1CC(O)C2(C(=CCC3C2CCC2(C3CC3C2C(C)C2(O3)CCC(=C)CO2)C)C1)C
Order	Asparagales (73496)	COc1cc(CCc2ccc(c(c2)O)OC)cc(c1)O
Order	Asparagales (73496)	[O-]C(=O)C([NH3+])CS(=O)CCC
Order	Asparagales (73496)	COC1C=CC23C(C1)N(C)CC3(O)OCc1c2cc2OCOc2c1
Order	Asparagales (73496)	OC1C=CC23C(C1)C(CC2O)Cc1c3cc2OCOc2c1
Order	Asparagales (73496)	ClCCN(c1cnc(nc1O)O)CCCl
Order	Asparagales (73496)	COc1ccc2c3c1OC1C3(CCN(C2)C)C=CC(=O)C1
Order	Asparagales (73496)	OCC1OC(OC2C(OCC(C2O)OC2OC(CO)C(C(C2O)O)O)OC2CCC3(C(C2(C)CO)CCC2(C3CC3OC43C2(C)CC(C2(C4CC(C)(C=O)C(C2)OC(=O)c2ccccc2NC)C)O)C)C)C(C(C1O)O)O
Order	Asparagales (73496)	COC1C=CC23C(C1)N(C)CC2OC(=O)c1c3cc2OCOc2c1
Order	Asparagales (73496)	COc1cc2c(cc1OC)CN1C3C2(C=CC(C3)O)CC1
Order	Asparagales (73496)	COc1cc2C3C(CC=C4C3N(C)CC4)OC(=O)c2cc1O
Order	Asparagales (73496)	OCC1OC(OC2CCC3(C(C2)C(OC(=O)C)CC2(C3CCC3(C2(O)CCC3c2ccc(=O)oc2)C)O)C)C(C(C1OC1OC(C)C(C(C1O)O)O)O)O
Order	Asparagales (73496)	C=CCSS(=O)CC=C
Order	Asparagales (73496)	CC1CCC2(OC1)OC1C(C2C)C2(C(C1)C1CC(O)C3(C(C1CC2)(C)CC(C(C3)O)O)O)C
Order	Asparagales (73496)	OC1C=CC23C(C1)N(CC2)Cc1c3cc2OCOc2c1
Order	Asparagales (73496)	OC1C=CC23C(C1)N(CC2O)Cc1c3cc2OCOc2c1
Order	Asparagales (73496)	COC(=O)CC(C(=O)OCC1CCN2C1CCC2)(Cc1ccccc1)O
Order	Asparagales (73496)	OC1C=C2CCN3C2C(C1O)c1cc2OCOc2cc1C3
Order	Asparagales (73496)	CC1CCC2(OC1)OC1C(C2C)C2(C(C1)C1CC=C3C(C1CC2)(C)C(O)CC(C3)O)C
Order	Asparagales (73496)	CC1CCC2(OC1)OC1C(C2C)C2(C(C1)C1CC(O)C3C(C1CC2)(C)CC(C(C3)O)O)C
Order	Asparagales (73496)	OCC1OC(C(C(C1O)O)OC(=O)C=Cc1ccc(cc1)O)c1c(O)cc(c2c1oc(CC(=O)C)cc2=O)C
Order	Nymphaeales (261007)	CC1CCC(N2C1CCC1(C2)CSC2(C1)CCC1N(C2)C(CCC1C)c1cocc1)c1cocc1
Order	Nymphaeales (261007)	CC1CCC(N2C1CCC1(C2O)CSC2(C1)CCC1N(C2O)C(CCC1C)c1cocc1)c1cocc1
Order	Nymphaeales (261007)	CC1CCC(N2C1CCC1(C2)CSC2(C1)CCC1N(C2O)C(CCC1C)c1cocc1)c1cocc1
Order	Nymphaeales (261007)	CC1CCC(N2C1CCC1(C2)SCC2(C1)CCC1N(C2O)C(CCC1C)c1cocc1)c1cocc1
Order	Nymphaeales (261007)	CC1CCC(N2C1CCC(C2)(C)O)c1cocc1
Order	Osmundales (693749)	OCC1OC(OC2C=CC(=O)OC2C)C(C(C1O)O)O
Order	Vitales (403667)	Oc1cc(O)c2c(c1)C1C(C2c2ccc(cc2)O)c2c(C1c1ccc(cc1)O)c(O)cc(c2)O
Order	Vitales (403667)	COc1cc(ccc1O)c1[o+]c2cc(O)cc(c2cc1O)O
Order	Vitales (403667)	OCCC=Cn1cnc2c1ncnc2N
Order	Vitales (403667)	Oc1ccc(cc1)C=C1c2cc(O)cc(c2C(C1c1cc(O)cc(c1)O)c1ccc(cc1)O)O
Order	Vitales (403667)	COc1cc(cc(c1O)OC)c1[o+]c2cc(O)cc(c2cc1O)O
Order	Vitales (403667)	Oc1ccc(cc1)C=Cc1cc(O)cc(c1)O
Order	Vitales (403667)	c1ccc(cc1)C=Cc1ccccc1
Order	Vitales (403667)	CCc1oc2c(c1C(=O)c1cc(Br)c(c(c1)Br)O)ccc(c2)S(=O)(=O)Nc1ccc(cc1)S(=O)(=O)Nc1nccs1
Order	Vitales (403667)	c1ccc(cc1)c1ccc2c([o+]1)cccc2
Order	Vitales (403667)	COc1cc(cc(c1O)O)c1[o+]c2cc(O)cc(c2cc1O)O
Order	Vitales (403667)	Oc1ccc(cc1)C1Oc2c3C1c1cc(O)cc(c1C(C(c3cc(c2)O)O)c1ccc(cc1)O)O
Order	Vitales (403667)	Oc1cc(O)c2c(c1)[o+]c(c(c2)O)c1ccc(c(c1)O)O
Order	Malpighiales (3646)	Oc1cc(O)c2c(c1)oc1c(c2=O)ccc(c1O)O
Order	Malpighiales (3646)	CCCCCCCCCCCCCCCC(=O)OCC1=CC2C3C(C3(C)C)CC(C3(C(C1O)(O)C(O)C(=C3)C)C2=O)C
Order	Malpighiales (3646)	Oc1c2C=CC(Oc2cc2c1c(=O)c1c(o2)c(O)ccc1)(C)C
Order	Malpighiales (3646)	OCC1OC(OC2(C#N)C=CC(C2)O)C(C(C1O)O)O
Order	Malpighiales (3646)	CC1Oc2c3C=CC(Oc3c3c(c2C(C1C)O)oc(=O)cc3c1ccccc1)(C)C
Order	Malpighiales (3646)	ClCCN(c1ccc(cc1)CC(=O)OC1CCC2(C(C1)CCC1C2CCC2(C1CCC(=O)N2)C)C)CCCl
Order	Malpighiales (3646)	CCCCCCC(CC=CCCCCCCCC(=O)O)O
Order	Malpighiales (3646)	CC(=CCC12C(=O)C(=C3C(C1=O)(CC(C(O3)(C)C)CC=C(C)C)CC(C2(C)C)CC=C(C)C)C(=O)c1ccc(c(c1)O)O)C
Order	Malpighiales (3646)	COc1ccc2c(c1)[nH+]c1c2ccnc1C
Order	Malpighiales (3646)	OC1C2COC(=O)c3cc(O)c(c(c3c3c(C(=O)OC1C(C(O2)OC(=O)c1cc(O)c(c(c1)O)O)O)cc(O)c(c3O)O)O)O
Order	Malpighiales (3646)	Oc1ccc2c(c1)c(=O)c1c(o2)cccc1O
Order	Malpighiales (3646)	CC(=O)NCCc1c[nH]c2c1cc(O)cc2
Order	Malpighiales (3646)	Oc1cc(O)cc(c1)O
Order	Malpighiales (3646)	OCC1OC(Oc2cc(O)c3c(c2C2C(Oc4c(C2=O)c(O)cc(c4)O)c2ccc(cc2)O)oc(cc3=O)c2ccc(c(c2)O)O)C(C(C1O)O)O
Order	Malpighiales (3646)	CC(=C)C1CCC2(C1C1CCC3C(C1(C)CC2)(C)CCC1C3(C)C=CC(=O)C1(C)C)C
Order	Malpighiales (3646)	Oc1cc(O)c2c(c1)oc(c(c2=O)OC1OC(C)C(C(C1O)O)O)c1ccc(c(c1)O)O
Order	Malpighiales (3646)	CC(=CCC12C(=O)C(=C(C(C1=O)(CC(C(=C)C)CC=C(C)C)CC(C2(C)C)CC=C(C)C)O)C(=O)c1ccc(c(c1)O)O)C
Order	Malpighiales (3646)	CC(=CCCC1(C)C(CC=C(C)C)CC2(C(=O)C1(C(=O)C(C)C)C(=O)C(=C2O)CC=C(C)C)CC=C(C)C)C
Order	Malpighiales (3646)	OCC1=CC2C3C(C3(C)C)CC(C3(C(C1O)(O)C(O)C(=C3)C)C2=O)C
Order	Malpighiales (3646)	Oc1cc(C)c2c3c1C(=O)c1c(O)cc(c4c1c3c1c3c2c(C)cc(c3C(=O)c2c1c4c(O)cc2O)O)O
Order	Malpighiales (3646)	OCC1OC(OC2(C#N)C=CC(C2)OC2OC(C)C(C(C2O)O)O)C(C(C1O)O)O
Order	Malpighiales (3646)	O=Cc1ccccc1
Order	Malpighiales (3646)	COCC1Cc2cc3OCOc3c(c2C(C1COC)c1ccc(c(c1)OC)OC)OC
Order	Malpighiales (3646)	CC(=O)OC1CCC2(C(C1(C)C)CCC1(C2CCC2(C1=CCC1(C2CC(C)(C)CC1)C(=O)O)C)C)C
Order	Malpighiales (3646)	COc1cc(cc(c1OC)OC)C1C2C(=O)OCC2C(c2c1cc1OCOc1c2OC)O
Order	Malpighiales (3646)	CCC(c1cc(cc(c1O)N(=O)=O)N(=O)=O)C
Order	Malpighiales (3646)	OCC12CCC(CC2C2(C(CC1)(C)C1CCC3(C(C1(CC2)C)CCC(=O)C3C)C)C)(C)C
Order	Malpighiales (3646)	Oc1cc(O)c2c(c1)oc1c(c2=O)cc(c(c1)O)O
Order	Malpighiales (3646)	OCC1OC(OC2(C#N)C=CC(C2O)O)C(C(C1O)O)O
Order	Malpighiales (3646)	OCC1OC(OC2(C#N)C=CC(C2)OC2CC(O)C(C(O2)C)O)C(C(C1O)O)O
Order	Malpighiales (3646)	OCC1=CC2C3C(C3(C)C)(O)C(C(C2(C2C(C1)(O)C(=O)C(=C2)C)O)C)O
Order	Malpighiales (3646)	O=C1CCC2C(C1C)(C)CCC1C2(C)CCC2(C1(C)CCC1(C2CC(C)(C)CC1)C)C
Order	Malpighiales (3646)	Oc1ccc2c(c1O)c(=O)c1c(o2)c(O)ccc1
Order	Malpighiales (3646)	OCC1OC(Oc2ccccc2COC(=O)C2(O)C=CCCC2=O)C(C(C1O)O)OC(=O)c1ccccc1
Order	Malpighiales (3646)	CC1CC2CC3(C(C1)CC(C3)C)C(CC1C2C1(C)C)C
Order	Malpighiales (3646)	O=c1c2ccccc2oc2c1cccc2
Order	Malpighiales (3646)	CC(C(C1CN=c2c(=N1)c(O)nc(=N)[nH]2)O)O
Order	Malpighiales (3646)	CC(=CCC12CC(CC=C(C)C)C(C(C2=O)(C(=O)C(=C1O)CC=C(C)C)C(=O)CC(C)C)(C)CC=C(C)C)C
Order	Malpighiales (3646)	COc1ccc2c(c1)[nH]c1c2ccnc1C
Order	Malpighiales (3646)	CCCCCCCCCCCCC(=O)OC1C(C)C2(O)C(C3C1(OC(=O)C)C3(C)C)C=C(CC1(C2C=C(C1=O)C)O)CO
Order	Malpighiales (3646)	O=C(c1cc(O)c(c(c1)O)O)OC1OC2COC(=O)c3cc(O)c(c(c3c3c(C(=O)OC4C1OC(=O)c1cc(O)c(c5c1C1C(=CC(=O)C(O5)(C1(O)O)O)C(=O)OC24)O)cc(O)c(c3O)O)O)O
Order	Malpighiales (3646)	COc1ccc(cc1)OC
Order	Malpighiales (3646)	OCC1(O)CC23CCC1CC3C1(C(CC2)C(C)(C)C(=O)CC1)C
Order	Malpighiales (3646)	OCC1OC(OC2(C#N)C=CCC2)C(C(C1O)O)O
Order	Malpighiales (3646)	CC(=CCCC(C1CCC2(C1(C)CCC1=C2CCC2C1(C)CCC(C2(C)C)O)C)C)C
Order	Malpighiales (3646)	Oc1c(O)ccc2c1oc1cccc(c1c2=O)O
Order	Malpighiales (3646)	CC(=CCCC1(C)C(CC=C(C)C)CC2(C(=O)C1(C(=O)C(C)C)C(=C(C2=O)CC=C(C)C)O)CC=C(C)C)C
Order	Malpighiales (3646)	O=C(c1ccccc1)c1ccccc1
Order	Malpighiales (3646)	OCC1OC(OC2(C#N)C=CC(C2)OS(=O)(=O)O)C(C(C1O)O)O
Order	Malpighiales (3646)	Oc1cccc2c1oc1cccc(c1c2=O)O
Order	Malpighiales (3646)	OCc1cc(O)c2c3c1c1c(C)cc(c4c1c1c3c3c(C2=O)c(O)cc(c3c2c1c(C4=O)c(O)cc2O)O)O
Order	Malpighiales (3646)	CCC(c1cc(cc(c1O)[N+](=O)[O-])[N+](=O)[O-])C
Order	Malpighiales (3646)	N#CC(O)(*)*
Order	Rosales (3744)	C1CN2C(=NC(C2)c2ccccc2)S1
Order	Rosales (3744)	OCC(C1OC(C(C1O)O)Oc1c(oc2c(c1=O)c(O)cc(c2)O)c1ccc(c(c1)O)O)O
Order	Rosales (3744)	CCCCCCCCCCCCCCCCCCCCCC
Order	Rosales (3744)	[O-][N+](=O)c1cc(cc(c1N=[N+](c1ccccc1)c1ccccc1)[N+](=O)[O-])[N+](=O)[O-]
Order	Rosales (3744)	CC(=O)C=CC1=C(C)CCCC1(C)C
Order	Rosales (3744)	CC(=CCc1c(oc2c(c1=O)c(O)cc(c2C1=CC(C)CC(C1C(=O)c1ccc(cc1O)O)c1ccc(cc1O)O)O)c1ccc(cc1O)O)C
Order	Rosales (3744)	Oc1cc(O)c2c(c1)oc(c(c2=O)OC1OC(C(=O)O)C(C(C1O)O)O)c1ccc(c(c1)O)O
Order	Rosales (3744)	c1ccc(cc1)c1ccc2c([o+]1)cccc2
Order	Rosales (3744)	Oc1cc2c(=O)oc3c4c2c(c1O)oc(=O)c4cc(c3O)O
Order	Rosales (3744)	OCC1OC(OC2C(OC(C(C2O)O)CO)Oc2c(oc3c(c2=O)c(O)cc(c3)O)c2ccc(cc2)O)C(C(C1O)O)OC1OC(COC(=O)C=Cc2ccc(cc2)O)C(C(C1O)O)O
Order	Rosales (3744)	Oc1cc(O)c2c(c1)[o+]c(c(c2)O)c1ccc(c(c1)O)O
Order	Rosales (3744)	OC(=O)CCC(C(=O)O)NC(C(=O)O)CCCN=C(N)N
Order	Rosales (3744)	CC1CCC2(C(C1C)C1=CCC3C(C1(CC2)C)(C)CCC1C3(C)CCC(C1(C)C)O)C(=O)O
Order	Rosales (3744)	OC1C(OC2C(C1OC(=O)c1cc(O)c(c(c1c1c(C(=O)O2)cc(c(c1O)O)O)O)O)O)OC(=O)c1cc(O)c(c(c1)O)O
Order	Rosales (3744)	Oc1ccc(c(c1)O)C1CC(=O)c2c(O1)cc(cc2O)O
Order	Rosales (3744)	Oc1ccc(cc1)c1[o+]c2cc(O)cc(c2cc1O)O
Order	Rosales (3744)	OCC1OC(Oc2c(oc3c(c2=O)c(O)cc(c3)O)c2ccc(cc2)O)C(C(C1O)O)OC1OC(CO)C(C(C1OC1OC(CO)C(C(C1O)O)O)O)O
Order	Rosales (3744)	CNCCC(c1ccccc1)Oc1ccc(cc1)C(F)(F)F
Order	Rosales (3744)	O=C(OC1CC(O)(CC(C1O)O)C(=O)O)C=Cc1ccc(c(c1)O)O
Order	Rosales (3744)	OC(C(C(=O)O)O)C(C(C(=O)O)O)O
Order	Rosales (3744)	OCC1OC(Oc2c(oc3c(c2=O)c(O)cc(c3)O)c2ccc(c(c2)O)O)C(C(C1O)O)OC1OC(CO)C(C(C1OC1OC(CO)C(C(C1O)O)O)O)O
Order	Rosales (3744)	Oc1cc(O)c2c(c1)oc(c(c2=O)[O-])c1ccc(c(c1)O)O
Order	Rosales (3744)	O=C(OC1CC(O)(CC(C1O)O)C(=O)[O-])C=Cc1ccc(c(c1)O)O
Order	Rosales (3744)	Oc1ccc(cc1)c1oc2cc(O)cc(c2c(=O)c1O)O
Order	Rosales (3744)	CC(=O)CCC=C(C)C
Order	Rosales (3744)	CC(=CCc1c(O)ccc(c1O)C(=O)C1C(CC(C=C1c1c(O)cc(c2c1oc(c1ccc(cc1O)O)c(c2=O)CC=C(C)C)O)C)c1ccc(cc1O)O)C
Order	Rosales (3744)	Oc1cc(O)c2c(c1)[o+]c(c(c2)OC1OC(COC2OC(C)C(C(C2O)O)O)C(C(C1O)O)O)c1ccc(c(c1)O)O
Order	Rosales (3744)	OCC1OC(Oc2cc3c(O)cc(cc3[o+]c2c2ccc(c(c2)O)O)O)C(C(C1O)O)O
Order	Rosales (3744)	OCC1OC(Oc2ccc(cc2O)c2oc3cc(O)cc(c3c(=O)c2O)O)C(C(C1O)O)O
Order	Rosales (3744)	OC1CC(C)C(C(C1)(C)C)C=CC(=CC=CC(=CC=CC=C(C=CC=C(C=CC1=C(C)CC=CC1(C)C)C)C)C)C
Order	Rosales (3744)	c1ccn(c1)N=C1C=CC(=Nn2cccc2)C=C1
Order	Rosales (3744)	CCCCCC1CCCC(=O)O1
Order	Rosales (3744)	OC(=N)C(=Cc1ccc(o1)N(=O)=O)c1ccco1
Order	Rosales (3744)	OC1C(COC(=O)c2cc(O)c(c(c2)O)O)OC(C(C1OC(=O)c1cc(O)c(c(c1)O)O)O)OC(=O)c1cc(O)c(c(c1)O)O
Order	Rosales (3744)	OC(=O)c1cc(O)c(c(c1)O)O
Order	Rosales (3744)	Oc1cc(O)c2c(c1)oc(c(c2=O)OC1OC(COC2OC(C)C(C(C2O)O)O)C(C(C1O)O)O)c1ccc(c(c1)O)O
Order	Rosales (3744)	OC(C(C)(C)C)C(n1cncn1)Oc1ccc(cc1)c1ccccc1
Order	Rosales (3744)	O=C(OCC1OC(Oc2c(oc3c(c2=O)c(O)cc(c3)O)c2ccc(cc2)O)C(C(C1O)O)O)C=Cc1ccc(cc1)O
Order	Rosales (3744)	[S-]S[S]
Order	Rosales (3744)	Oc1cc(O)c2c(c1)OC(C(C2c1c(O)cc(c2c1OC(C(C2)O)c1ccc(c(c1)O)O)O)O)c1ccc(c(c1)O)O
Order	Rosales (3744)	Oc1ccc(c(c1)C(C)(C)C)O
Order	Rosales (3744)	CCCCCCCCCCCCCCCCCCCCCCCCCCCCCCCCCCCC
Order	Rosales (3744)	OCC1OC(Oc2c(oc3c(c2=O)c(O)cc(c3)O)c2ccc(c(c2)O)O)C(C(C1O)O)O
Order	Rosales (3744)	OCC=C(C)C
Order	Rosales (3744)	OCC1OC(OC2C(CO)OC(C(C2O)O)O)C(C(C1OC1OC(CO)C(C(C1O)O)O)O)O
Order	Rosales (3744)	*CC(N1CCCC1=O)*
Order	Rosales (3744)	OCC1OC(OC2=C(Oc3c(C2O)c(O)cc(c3)O)c2ccc(c(c2)O)O)C(C(C1O)O)O
Order	Rosales (3744)	Oc1cc(O)c2c(c1)OC(C(C2c1c(O)cc(c2c1OC(c1ccc(c(c1)O)O)C(C2c1c(O)cc(c2c1OC(C(C2)O)c1ccc(c(c1)O)O)O)O)O)O)c1ccc(c(c1)O)O
Order	Rosales (3744)	CC[N+](CC)(CC)CC
Order	Rosales (3744)	CCCCCOC(=O)C
Order	Rosales (3744)	O=C1OC2=CCOC(C2=C1)O
Order	Rosales (3744)	O=Cc1ccco1
Order	Rosales (3744)	NC(=N)NCCCC(C(=O)O)NC(C(=O)O)CCC(=O)O
Order	Rosales (3744)	CCCCCCCCCCCCCCCCCC=C
Order	Rosales (3744)	C=CC1(C)OC(=O)N(C1=O)c1cc(Cl)cc(c1)Cl
Order	Rosales (3744)	Cc1ccc(cc1)OP(=O)(Oc1ccc(cc1)C)Oc1ccc(cc1)C
Order	Rosales (3744)	Oc1cc(O)c2c(c1)oc(c(c2=O)O)c1ccc(c(c1)O)O
Order	Rosales (3744)	O=C(c1cc(O)c(c(c1)OC(=O)c1cc(O)c(c(c1)O)O)O)OC1C(COC(=O)c2cc(O)c(c(c2)OC(=O)c2cc(O)c(c(c2)O)O)O)OC(C(C1OC(=O)c1cc(O)c(c(c1)OC(=O)c1cc(O)c(c(c1)O)O)O)OC(=O)c1cc(O)c(c(c1)OC(=O)c1cc(O)c(c(c1)O)O)O)OC(=O)c1cc(O)c(c(c1)OC(=O)c1cc(O)c(c(c1)O)O)O
Order	Rosales (3744)	COc1c(O)cc(cc1O)C1Oc2c(CC1O)c(O)cc(c2C1C(O)C(Oc2c1c(O)cc(c2)O)c1ccc(cc1)O)O
Order	Rosales (3744)	OC1CC(=C(C(C1)(C)C)C=CC(=CC=CC(=CC=CC=C(C=CC=C(C=CC1C(=CCCC1(C)C)C)C)C)C)C)C
Order	Rosales (3744)	OC1CC2(C)C(C(C1O)(C)C)CCC1(C2CC=C2C1(C)CCC1(C2C(C)(O)C(C)CC1)C(=O)O)C
Order	Rosales (3744)	CCn1c(=NN=c2sc3c(n2CC)ccc(c3)S(=O)(=O)O)sc2c1ccc(c2)S(=O)(=O)O
Order	Rosales (3744)	Oc1ccc(cc1)C1Oc2cc(O)cc(c2C(=O)C1O)O
Order	Rosales (3744)	Oc1cc(O)c2c(c1)OC(C(C2)OC1(Oc2cc(O)cc(c2C(C1O)O)O)c1ccc(c(c1)O)O)c1ccc(c(c1)O)O
Order	Rosales (3744)	OC1CC(=C(C(C1)(C)C)C=CC(=CC=CC(=CC=CC=C(C=CC=C(C=CC1=C(C)CCCC1(C)C)C)C)C)C)C
Order	Rosales (3744)	OCC1OC(OC(c2ccccc2)C#N)C(C(C1O)O)O
Order	Rosales (3744)	CCCCOC(=O)C
Order	Rosales (3744)	CCCCCC(=O)C
Order	Rosales (3744)	CCCCCCC=O
Order	Rosales (3744)	Oc1cc2OC(c3ccc(c(c3)O)O)C(Cc2c(c1)O)O
Order	Rosales (3744)	CCC(=O)C(c1ccccc1)(c1ccccc1)CC(N(C)C)C
Order	Rosales (3744)	CCCC(C(C(=O)NC1C(=O)NC(CC(C)C)C(=O)NC=Cc2ccc(OC1C(C)C)cc2)N(C)C)C
Order	Rosales (3744)	CC1OC(OCC2OC(O)C(C(C2O)O)O)C(C(C1O)O)O
Order	Hypnales (13798)	[O-][Si](=O)[O-]
Order	Sphagnales (13802)	OC(=O)CC(=CC(=O)O)c1ccc(cc1)O
Order	Sphagnales (13802)	CCC(n1c(=O)[nH]c(c(c1=O)Br)C)C
Order	Sphagnales (13802)	C=CCNC(=O)c1c(C)c(sc1[Si](C)(C)C)C
Order	Myrtales (41944)	CC1=CCC2CC1C2(C)C
Order	Myrtales (41944)	Oc1cc2c(=O)oc3c4c2c(c1O)oc(=O)c4cc(c3O)O
Order	Myrtales (41944)	OC1OC2COC(=O)c3cc(O)c(c(c3c3c4C(=O)OC2C(C1OC(=O)c1cc(O)c(c(c1Oc1cc2C(=O)OCC5OC(C(OC(=O)c6c(Oc(c4)c(c3O)O)c(O)c(c(c6)O)O)C(C5OC(=O)c3c(c2c(c1O)O)c(O)c(c(c3)O)O)OC(=O)c1cc(O)c(c(c1)O)O)O)O)O)OC(=O)c1cc(O)c(c(c1)O)O)O)O
Order	Myrtales (41944)	COc1c(O)cc2c3c1oc(=O)c1c3c(oc2=O)c(c(c1)O)OC
Order	Myrtales (41944)	OCC1(C)C(O)C(O)CC2(C1CCC1(C2CC=C2C1(C)CCC1(C2CC(CC1)(C)C)C(=O)O)C)C
Order	Myrtales (41944)	O=CC1OC(=O)c2cc(O)c(c(c2c2c(C(=O)OC1C1OC(=O)c3cc(O)c(c(c3c3c(O)c(O)c4c5c3c(=O)oc3c5c(c(c5c(C(=O)OCC1O)cc(O)c(c5O)O)c(O)c3O)c(=O)o4)O)O)c(O)c(c(c2)O)O)O)O
Order	Myrtales (41944)	CC1CCC2C1C1C(C1(C)C)CCC2(C)O
Order	Myrtales (41944)	CC1CCC2C1C1C(C1(C)C)CCC2=C
Order	Myrtales (41944)	COc1cc2c(cc1OC)C1CC(OC(=O)C=Cc3cc2c(O)cc3)CC2N1CCCC2
Order	Myrtales (41944)	CC1=CCCC2(C1CC(CC2)C(O)(C)C)C
Order	Myrtales (41944)	OC1OC2COC(=O)c3cc(O)c(c(c3c3c(O)c(O)c4c5c3c(=O)oc3c(c(c(c6c(C(=O)OC2C2C1OC(=O)c1cc(O)c(c(c1c1c(C(=O)O2)cc(c(c1O)O)O)O)O)cc(O)c(c6O)O)c(c(=O)o4)c53)O)O)O)O
Order	Myrtales (41944)	COc1cc(cc(c1OC)OC)C(Cc1ccc(c(c1)O)OC)O
Order	Myrtales (41944)	Cc1ccc(cc1)C(C)C
Order	Myrtales (41944)	CC(CC(OC(=O)C)C)C
Order	Myrtales (41944)	Oc1c(c(O)c(c(c1C(C1=C(O)C(C)(C)C(=O)C(C1=O)(C)C)C(C)C)O)C(=O)C(C)C)C(C1=C(O)C(C)(C)C(=O)C(C1=O)(C)C)C(C)C
Order	Myrtales (41944)	[O-]C(=O)c1cccc2c1nc([nH]2)[S-]
Order	Myrtales (41944)	O=C(c1cc(O)c(c(c1)O)O)OC1COC(=O)c2cc(O)c(c(c2c2c(C(=O)OC1C1OC(=O)c3cc(O)c(c(c3c3c4C(=O)OC1C(O)c4c(O)c(c3O)O)O)O)cc(O)c(c2O)O)O)O
Order	Myrtales (41944)	C=C1C(O)CC2CC1C2(C)C
Order	Myrtales (41944)	COc1c(C(=O)CC(C)C)c(OC)c(c(c1C)OC)C
Order	Myrtales (41944)	CC1=CCC(CC1)C(O)(C)C
Order	Myrtales (41944)	C=C(C(=C)Cc1ccc(cc1)O)Cc1ccc(cc1)O
Order	Myrtales (41944)	CC(C1CCC(=O)C=C1)C
Order	Myrtales (41944)	OCC1(C)C(O)C(O)CC2(C1CCC1(C2CC=C2C1(C)CCC1(C2C(O)C(CC1)(C)C)C(=O)O)C)C
Order	Myrtales (41944)	COc1c(O)cc2c3c1oc(=O)c1c3c(oc2=O)c(c(c1)O)O
Order	Myrtales (41944)	C=C1CCC2C(C3C1CCC3(C)O)C2(C)C
Order	Myrtales (41944)	OCC1(C)C(O)C(O)CC2(C1CCC1(C2CC=C2C1(C)CCC1(C2C(C)C(CC1)C)C(=O)O)C)C
Order	Myrtales (41944)	OCC1OC(OC(=O)C23CCC(C(C3C3=CCC4C(C3(CC2)C)(C)CCC2C4(C)CC(C(C2(C)CO)O)O)O)(C)C)C(C(C1O)O)O
Order	Myrtales (41944)	CC12CCC(CC1)C(O2)(C)C
Order	Myrtales (41944)	COc1ccc(cc1)c1cc(=O)c2c(o1)c(C)c(c(c2O)C)OC
Order	Myrtales (41944)	CC1=C2CCC(C2C2C(CC1)C2(C)C)(C)O
Order	Myrtales (41944)	OC(=O)c1cc(O)c(c(c1)O)O
Order	Myrtales (41944)	OC1OC2COC(=O)c3cc(O)c(c(c3c3c(C(=O)OC2C(C1OC(=O)c1cc(O)c(c(c1Oc1cc2C(=O)OCC4OC(OC(=O)c5cc(O)c(c(c5)O)O)C(C(C4OC(=O)c4c(c2c(c1O)O)c(O)c(c(c4)O)O)OC(=O)c1cc(O)c(c(c1)O)O)O)O)O)OC(=O)c1cc(O)c(c(c1)O)O)cc(O)c(c3O)O)O)O
Order	Ephedrales (3385)	OC(c1ccccc1)C(N)C
Order	Ephedrales (3385)	CC(C12CCC(O2)(CC1)C)C
Order	Ephedrales (3385)	OC(C(N(C)C)C)c1ccccc1
Order	Ephedrales (3385)	OC(C(N(N=O)C)C)c1ccccc1
Order	Ephedrales (3385)	CNC(C(c1ccccc1)O)C
Order	Ephedrales (3385)	Oc1ccc(cc1)c1oc2c(c(=O)c1O)c(O)cc1c2C2c3c(O)cc(cc3OC(O1)(C2O)c1ccc(cc1)O)O
Order	Equisetales (3255)	OC(=O)C=Cc1ccc(c(c1)O)O
Order	Equisetales (3255)	Clc1cc2NCNS(=O)(=O)c2cc1S(=O)(=O)N
Order	Equisetales (3255)	O=C(OC1CC(O)(CC(C1O)O)C(=O)[O-])C=Cc1ccc(c(c1)O)O
Order	Equisetales (3255)	OCC1OC(OC2C(CO)OC(C(C2O)O)O)C(C(C1OC1OC(CO)C(C(C1O)O)OC1OC(CO)C(C(C1O)O)O)O)O
Order	Equisetales (3255)	CCC(C1CC=CC2N1CCCNCCCCNC(=O)C2)O
Order	Equisetales (3255)	O=C1CCC2C(C1)CCC1C2CCC2(C1CCC2=O)C
Order	Equisetales (3255)	OC(=O)c1cc(c(cc1NCc1ccco1)Cl)S(=O)(=O)N
Order	Equisetales (3255)	OC1CCC(N1[O])(C)C
Order	Equisetales (3255)	O=C(OC1CC(O)(CC(C1O)O)C(=O)O)C=Cc1ccc(c(c1)O)O
Order	Equisetales (3255)	CC(=O)SC1CC2=CC(=O)CCC2(C2C1C1CCC3(C1(CC2)C)CCC(=O)O3)C
Order	Equisetales (3255)	OCC1OC(OCC2OC(O)C(C(C2OC2OC(CO)C(C(C2O)O)O)O)O)C(C(C1O)O)O
Order	Selaginellales (3244)	Oc1ccc(cc1)c1cc(=O)c2c(o1)cc(c(c2O)c1cc(ccc1O)c1cc(=O)c2c(o1)cc(cc2O)O)O
Order	Selaginellales (3244)	O=C1C=CC(=C(c2c(cccc2c2ccc(cc2)O)C#Cc2ccc(cc2)O)c2ccccc2)C=C1
Order	Selaginellales (3244)	Oc1ccc(cc1)c1cc(=O)c2c(o1)c(c(cc2O)O)c1cc(ccc1O)c1cc(=O)c2c(o1)cc(cc2O)O
Order	Selaginellales (3244)	Oc1ccc(cc1)c1cc(=O)c2c(o1)cc(c(c2O)Oc1ccc(cc1)c1cc(=O)c2c(o1)cc(cc2O)O)O
Order	Selaginellales (3244)	O=C1C=CC(=C(c2c(C#Cc3ccc(cc3)O)c(C)ccc2c2ccc(cc2)O)c2ccccc2)C=C1
Order	Buxales (280577)	OCC1OC(OC2CCC3(C(C2)CCC2C3CCC3(C2CC2C3C(C)C3(O2)CCC(CN3)C)C)C)C(C(C1OC1OC(CO)C(C(C1OC1OC(CO)C(C(C1O)O)O)OC1OCC(C(C1O)O)O)O)O)O
Order	Buxales (280577)	CNC(C1C(O)CC2(C1(C)CCC13C2CCC2C3(C1)CCC(C2=C)NC)C)C
Order	Buxales (280577)	CNC(C1C(O)CC2(C1(C)CCC13C2CCC2C3(C1)CCC(C2(C)C)NC)C)C
Order	Buxales (280577)	CNC1CCC23C(C1(C)C)CCC1C3(C2)CCC2(C1(C)CC(C2C(N(C)C)C)O)C
Order	Buxales (280577)	CNC(C1CCC2(C1(C)CCC13C2CCC2C3(C1)CCC(C2(C)C)NC)C)C
Order	Buxales (280577)	CN(C(C1CCC2(C1(C)CCC13C2CCC2C3(C1)CCC(C2(C)C)N(C)C)C)C)C
Order	Buxales (280577)	CNC(C1C(O)CC2(C1(C)CCC13C2C=CC2C3(C1)CCC(C2(C)CO)N(C)C)C)C
Order	Buxales (280577)	CNC1CCC23C(C1(C)C)CCC1C3(C2)CCC2(C1(C)CCC2C(N(C)C)C)C
Order	Buxales (280577)	CNC1CCC2(C(C1)CCC1C2CCC2(C1CCC2C(N(C)C)C)C)C
Order	Buxales (280577)	CN(C(C1CCC2C1(C)CCC1C2CCC2C1(C)CCC(C2)NC(=O)c1ccccc1)C)C
Order	Buxales (280577)	CNC1CCC23C(C1(C)C)CCC1C3(C2)CCC2(C1(C)CC(=O)C2=CC)C
Order	Buxales (280577)	CN(C(C1CCC2(C1(C)CCC13C2CCC2C3(C1)C=CC(=O)C2(C)C)C)C)C
Order	Gentianales (4055)	CC=C1CN2C3CC1C(C2Cc1c3[nH]c2c1cccc2)(CO)C(=O)OC
Order	Gentianales (4055)	O=C1c2ccccc2C(=O)c2c1c(O)c(c(c2)O)C
Order	Gentianales (4055)	COC(=O)C1=C2Nc3c(C42C2C(C1)(CC)CCCN2CC4)cccc3
Order	Gentianales (4055)	O=CC12CC3OC4(O)C(O)CC(OC4OC3CC1CCC1C2CCC2(C1(O)CCC2C1=CC(=O)OC1)C)C
Order	Gentianales (4055)	COc1c(O)ccc2c1C(=O)c1c(C2=O)cccc1
Order	Gentianales (4055)	COc1c2C(=O)c3ccccc3C(=O)c2cc(c1CO)O
Order	Gentianales (4055)	OC1CCC2(C(C1)CCC1C2CCC2(C1(O)CC(C2C1=CC(=O)OC1)OC(=O)C)C)C
Order	Gentianales (4055)	COC(=O)C1=CN2CCc3c(C2CC1C(=CC)C=O)[nH]c1c3cccc1
Order	Gentianales (4055)	C=CC1C(OC=C2C1CCOC2=O)OC1OC(CO)C(C(C1O)O)O
Order	Gentianales (4055)	CC1CCC2(C(C1C)C1=CCC3C(C1(CC2)C(=O)O)(C)CCC1C3(C)CCC(C1(C)C)O)C(=O)O
Order	Gentianales (4055)	COc1ccc2c(c1)[nH]c1c2CCN2C1CC1C(C2)C(C)OC=C1C(=O)OC
Order	Gentianales (4055)	OCC1=CC(C2C1C(OC=C2C(=O)OC)OC1OC(CO)C(C(C1O)O)O)O
Order	Gentianales (4055)	OC1=Nc2c(C1)cccc2
Order	Gentianales (4055)	O=Cc1cccc2c1CCOC2=O
Order	Gentianales (4055)	Oc1ccc2c(c1)C(=O)c1c(C2=O)c(O)c(cc1)C
Order	Gentianales (4055)	CCC12CC(=C3C4(C2N(CC2C1O2)CC4)c1ccccc1N3)OC(=O)C
Order	Gentianales (4055)	COC=C(C1CC2N(CC1CC)CCC12C(=Nc2c1cccc2)O)C(=O)OC
Order	Gentianales (4055)	OCC1OC(Oc2cc(OC)cc3c2c(cc(=O)o3)c2ccc(c(c2)O)O)C(C(C1O)O)O
Order	Gentianales (4055)	OCC1OC(OC2OC=C(C3C2C(=CC3O)COC(=O)C)C(=O)O)C(C(C1O)O)O
Order	Gentianales (4055)	O=C1c2ccccc2C(=O)c2c1ccc(c2O)C
Order	Gentianales (4055)	OCC1C2Cc3c(C4N2CC(=CC)C1C4)[nH]c1c3cc(O)cc1
Order	Gentianales (4055)	COC=C(C1CC2N(CC1CC)CCc1c2[nH]c2c1cccc2)C(=O)OC
Order	Gentianales (4055)	OCC1OC(Oc2ccc(c3c2c(=O)c2c(o3)cc(cc2O)OC)O)C(C(C1O)O)O
Order	Gentianales (4055)	O=C(OC1CC2C3(C)CCC(CC3=CCC2(C2(C1(C)C(O)(CC2)C(=O)C)O)O)O)C=Cc1ccccc1
Order	Gentianales (4055)	OCC1OC(OC2OC=C3C(C2C=C)CC2N(C3=O)CCc3c2[nH]c2c3cccc2)C(C(C1O)O)O
Order	Gentianales (4055)	COC1C(O)C(OC2CCC3(C(C2)CCC2C3CCC3(C2(O)CCC3C2=CC(=O)OC2)C)C)OC(C1O)C
Order	Gentianales (4055)	COC(=O)C1=C2Nc3c(C42C2CC1C(=CC)CN2CC4)cccc3
Order	Gentianales (4055)	COC=C(C1CC2N(CC1C=C)CCc1c2[nH]c2c1cccc2)C(=O)OC
Order	Gentianales (4055)	CCC1CCCN(C1)CCc1c2ccccc2[nH]c1C1(CCC(c2n1c1ccccc1c2CCN1CCCC(C1)CC)C(=O)OC)C(=O)OC
Order	Gentianales (4055)	COC(=O)C1C(O)CCC2C1CC1N(C2)CCc2c1[nH]c1c2cccc1
Order	Gentianales (4055)	O=c1c2ccccc2oc2c1cccc2
Order	Gentianales (4055)	COc1cc(O)c2c(c1)oc1c(c2=O)c(O)ccc1O
Order	Gentianales (4055)	CC=C1CN2CCC34C2CC1C(=C3Nc1c4cccc1)C=O
Order	Gentianales (4055)	C=CC1C(OC=C2C1=CCOC2=O)OC1OC(CO)C(C(C1O)O)O
Order	Gentianales (4055)	OCC1OC(OC2OC=C(C(C2C=C)CC2NCCc3c2[nH]c2c3cccc2)C(=O)OC)C(C(C1O)O)O
Order	Gentianales (4055)	CCC1CCC2C1(C)CCC1C2CCC2C1(C)CCCC2
Order	Gentianales (4055)	O=Cc1c(O)cc2c(c1O)C(=O)c1c(C2=O)cccc1
Order	Gentianales (4055)	OC1C(O)C(OC(C1O)COC1OCC(C(C1O)O)O)Oc1c(O)c(C(=O)O)c(c2c1C(=O)c1ccccc1C2=O)O
Order	Gentianales (4055)	OCC12CCC(CC1CCC1C2CCC2(C1(O)CCC2C1=CC(=O)OC1)C)O
Order	Gentianales (4055)	C=CC1C(OC=C2C1(O)CCOC2=O)OC1OC(CO)C(C(C1O)O)O
Order	Gentianales (4055)	CCC12CCCN(C2)CCc2c(CC1)[nH]c1c2cccc1
Order	Gentianales (4055)	Oc1cc2c([nH]1)cccc2
Order	Gentianales (4055)	OCC1OC(OC2OC=C(C3C2C(C)C(C3)O)C(=O)O)C(C(C1O)O)O
Order	Gentianales (4055)	OC1=Nc2c(C1)cccc2
Order	Gentianales (4055)	OCC1OC(OC2OC=C(C(C2C=C)Cc2nccc3c2[nH]c2c3cccc2)C(=O)O)C(C(C1O)O)O
Order	Gentianales (4055)	CCC12CCCN3C2C2(C(=Nc4c2cccc4)CC1)CC3
Order	Gentianales (4055)	OC1OCCc2c1c(C)ncc2
Order	Gentianales (4055)	COC=C(C1CC2N(CC1CC)CCC12C(=O)Nc2c1cccc2)C(=O)OC
Order	Gentianales (4055)	CCC12CCCN3C2C2(C(CC1)Nc1c2cccc1)CC3
Order	Gentianales (4055)	OC1CCC2(C(C1)CCC1C2CCC2(C1(O)CCC2C1=CC(=O)OC1)C)C
Order	Gentianales (4055)	OCC1OC(Oc2cccc(c2O)C(=O)OC2C(COC(=O)C)OC(C(C2OC(=O)C)OC(=O)C)OC2OC=C3C(C2C=C)(O)CCOC3=O)C(C(C1O)O)O
Order	Gentianales (4055)	COC(=O)C1=C2Nc3c(C42C2C(C1)(CC)C=CCN2CC4)cccc3
Order	Gentianales (4055)	COc1cc(O)c2c(c1)oc1c(c2=O)cc(cc1)OC
Order	Gentianales (4055)	c1ccc2c(c1)[nH]cc2
Order	Gentianales (4055)	OCC1=CC(C2C1C(OC=C2C(=O)O)OC1OC(CO)C(C(C1O)O)O)O
Order	Gentianales (4055)	OCC1OC(OC2OC=C3C4C2C(=CC4OC3=O)COC(=O)C)C(C(C1O)O)O
Order	Gentianales (4055)	COC(=O)c1c2C=CC(Oc2c2c(c1O)cccc2)(C)C
Order	Gentianales (4055)	OCc1c(O)cc2c(c1O)C(=O)c1c(C2=O)cccc1
Order	Cucurbitales (71239)	OC(=O)C(Cc1c[n]c2c1cccc2)N
Order	Cucurbitales (71239)	O=C(NCCSCC(=O)NCCc1c[nH]c2c1cccc2)CCNC(=O)C(C(COP(=O)(OP(=O)(OCC1OC(C(C1OP(=O)(O)O)O)n1cnc2c1ncnc2N)O)O)(C)C)O
Order	Cucurbitales (71239)	CCC(C(C)C)C=CC(C1CCC2C1(C)CCC1C2=CCC2C1(C)CCC(C2)O)C
Order	Cucurbitales (71239)	OC1COC(C(C1O)O)O
Order	Cucurbitales (71239)	OCC1OC(OC2=CC3C(=CCC4C3(C)C(=O)CC3(C4(C)CC(C3C(C(=O)CCC(O)(C)C)(O)C)O)C)C(C2=O)(C)C)C(C(C1O)O)O
Order	Cucurbitales (71239)	ClCCSCC
Order	Cucurbitales (71239)	N#CNC(=NC)NCCSCc1nc[nH]c1C
Order	Cucurbitales (71239)	CC(=O)OC(C=CC(=O)C(C1C(O)CC2(C1(C)CC(=O)C1(C2CC=C2C1CC(O)C(=O)C2(C)C)C)C)(O)C)(C)C
Order	Cucurbitales (71239)	OC1CCC2(C(C1(C)C)CCC1=C2CCC2(C1(C)CCC1(C2CC(C)(C)CC1)C)C)C
Order	Cucurbitales (71239)	OC(=O)C(CC(=O)O)(CC(=O)O)O
Order	Cucurbitales (71239)	O=CC(C1CCCCC1)N
Order	Cucurbitales (71239)	*OC1OC(C(=O)O)C(C(C1OC(=O)C)O)OC1OC(C(=O)OC)C(C(C1O)OC(=O)C)O*
Order	Cucurbitales (71239)	OC1CCC2(C(C1(C)C)CCC1=C2CCC2(C1(C)CCC1(C2CC(C)(CC1)C(=O)O)C)C)C
Order	Cucurbitales (71239)	OC1CC2C(=CCC3C2(C)C(=O)CC2(C3(C)CC(C2C(C(=O)CCC(O)(C)C)(O)C)O)C)C(C1O)(C)C
Order	Cucurbitales (71239)	NC(=N)NCCCC(C(=O)O)N
Order	Cucurbitales (71239)	OC1=CC2C(=CCC3C2(C)C(=O)CC2(C3(C)CC(C2C(C(=O)CCC(O)(C)C)(O)C)O)C)C(C1=O)(C)C
Order	Cucurbitales (71239)	OC1=CC2C(=CCC3C2(C)C(=O)CC2(C3(C)CC(C2C(C(=O)CC(C(O)(C)C)O)(O)C)O)C)C(C1=O)(C)C
Order	Cucurbitales (71239)	O=C1CCCCC1=O
Order	Cucurbitales (71239)	CC(=O)OC(C=CC(=O)C(C1C(O)CC2(C1(C)CC(=O)C1(C2CC=C2C1C=C(O)C(=O)C2(C)C)C)C)(O)C)(C)C
Order	Cucurbitales (71239)	OC1CCC(=C)C(=CC=C2CCCC3(C2CCC3C(C=CC(C(C)C)C)C)C)C1
Order	Cucurbitales (71239)	CC(=CC=CC=C(C=CC=C(C=CC=C(CCC=C(C)C)C)C)C)C=CC=C(C=CC=C(CCC=C(C)C)C)C
Order	Cucurbitales (71239)	O=C1CCC2C1(C)CCC1C2=CCc2c1ccc(c2)OS(=O)(=O)O
Order	Cucurbitales (71239)	N#C[N-]C(=NC#CS[C]=C1N=C=NC1=[C-])[N+]#[C+]
Order	Cucurbitales (71239)	O=C1CC(OC2C(C1C)C1(C)CC(=O)C3(C(C1(C2)C)CC=C1C3C=C(O)C(=O)C1(C)C)C)C(O)(C)C
Order	Cucurbitales (71239)	OCC1OC(OC2C(CO)OC(C(C2O)O)OC)C(C(C1OC1OC(CO)C(C(C1O)O)OC)O)O
Order	Cucurbitales (71239)	CCC(C(=C)C)CCC(C1CCC2C1(C)CCC1C2=CCC2C1(C)CCC(C2)O)C
Order	Cucurbitales (71239)	OS(=O)(=O)O
Order	Cucurbitales (71239)	NC(C(=O)O)CS
Order	Cucurbitales (71239)	NCCCCC(C(=O)O)NC(=O)C(NC(=O)C(C(C)C)NC(=O)C(NC(=O)C(NC(=O)C(NC(=O)C(NC(=O)C1CCCN1C(=O)C(NC(=O)C1CCCN1)Cc1[nH]cnc1)Cc1ccccc1)Cc1[nH]cnc1)Cc1ccccc1)Cc1ccccc1)Cc1ccc(cc1)O
Order	Cucurbitales (71239)	OC1CC2C(=CCC3C2(C)C(=O)CC2(C3(C)CC(C2C(C(=O)C=CC(O)(C)C)(O)C)O)C)C(C1=O)(C)C
Order	Cucurbitales (71239)	[O-]C(=O)C(CCCNC(=[NH2+])N)[NH3+]
Order	Cucurbitales (71239)	COc1cc2c(ccnc2cc1OC)Oc1ccc(cc1F)NC(=S)NC(=O)Cc1ccccc1
Order	Cucurbitales (71239)	OC(=O)C(CCCN=C(N)N)N
Order	Cucurbitales (71239)	CC(=CC(=O)OC1C(O)C(=CCCC2(C(C3C1C(=C)C(=O)O3)O2)C)C)C
Order	Cucurbitales (71239)	CC(C(C(=O)O)N)O
Order	Solanales (4069)	OCC1OC(OC2CCC3(C(C2)CCC2C3CCC3(C2CC2C3C(C)C3(O2)CCC(CN3)C)C)C)C(C(C1OC1OC(CO)C(C(C1OC1OC(CO)C(C(C1O)O)O)OC1OCC(C(C1O)O)O)O)O)O
Order	Solanales (4069)	OCC1OC(OC2CCC3(C(=CCC4C3CCC3(C4CC4C3C(C)C3(O4)CCC(CN3)C)C)C2)C)C(C(C1O)OC1OC(CO)C(C(C1OC1OC(C)C(C(C1O)O)O)O)O)O
Order	Solanales (4069)	Nc1nc(=O)c2=NC3C(N=c2[nH]1)OC(C(=C3[S-])[S-])COP(=O)(OP(=O)(OCC1OC(C(C1O)O)n1ccc(nc1=O)N)O)O
Order	Solanales (4069)	OCC(C1CCC2C1(C)CCC1C2C2OC2C2(C1(C)C(=O)C=CC2)O)C1CC(=C(C(=O)O1)C)C
Order	Solanales (4069)	NS(=O)(=O)Cc1noc2c1cccc2
Order	Solanales (4069)	CC1CCC(=NC1)C(C1C(O)CC2C1(C)CCC1C2CC=C2C1(C)CCC(C2)O)C
Order	Solanales (4069)	OC(=O)C=C(C=CC1(O)C(=CC(=O)CC1(C)C)C)C
Order	Solanales (4069)	OC(=O)CC(C(=O)N)NC(=O)C(NC(C(=O)O)CCc1ccccc1)Cc1ccccc1
Order	Solanales (4069)	CC=C(C(=O)OC1CC2CC(C(C1)N2C)OC(=O)C(=CC)C)C
Order	Solanales (4069)	CN=NNc1ccccc1
Order	Solanales (4069)	OC1CC(OC1COP(=O)(NP(=O)(O)O)O)n1ccc(=O)[nH]c1=O
Order	Solanales (4069)	[O-]C(=O)Cc1c[nH]c2c1cccc2
Order	Solanales (4069)	CC1CCC2(NC1)OC1C(C2C)C2(C(C1)C1CCC3C(C1CC2)(C)CCC(C3)O)C
Order	Solanales (4069)	OCC1OC(OC2CCC3(C(=CCC4C3CCC3(C4CC4C3C(C)C3N4CC(CC3)C)C)C2)C)C(C(C1OC1OC(CO)C(C(C1OC1OC(CO)C(C(C1O)O)O)OC1OC(CO)C(C(C1O)O)O)O)O)O
Order	Solanales (4069)	OCC1=C(C)CC(OC1=O)C(C1CCC2C1(C)CCC1C2CC2C3(C1(C)C(=O)C=CC3O)O2)C
Order	Solanales (4069)	OCC1OC(OC2CCC3(C(=CCC4C3CCC3(C4CC4C3C(C)C3N4CC(CC3)C)C)C2)C)C(C(C1OC1OC(C)C(C(C1O)O)O)O)OC1OC(C)C(C(C1O)O)O
Order	Solanales (4069)	CCCCN(C(=O)CCC(=O)OCC)N=O
Order	Solanales (4069)	CCCCCC(CCCCCCCCCC(=O)O)O
Order	Solanales (4069)	COc1cc2ccc(=O)oc2cc1O
Order	Solanales (4069)	CCOP(=S)(Oc1cc(C)ccc1N(=O)=O)NC(CC)C
Order	Solanales (4069)	NC1CCC2(C(C1)CCC1C2CCC2(C1(C)CC1C2CC2C(O1)(O)CC(CN2)C)C)C
Order	Solanales (4069)	OC1=NC(C(C)C)C(=O)N2CCCC2C(=O)N(C)CC(=O)N(C(C(=O)OC(C1N=C(c1c2nc3c(ccc(c3oc2c(c(=O)c1N)C)C)C(=NC1C(C)OC(=O)C(C(C)C)N(C)C(=O)CN(C(=O)C2N(C(=O)C(N=C1O)C(C)C)CCC2)C)O)O)C)C(C)C)C
Order	Solanales (4069)	OCC1OC(C(C1O)O)(CO)OC1OC(CO)C(C(C1O)O)O
Order	Solanales (4069)	OC1CC2CCC(C1)N2C
Order	Solanales (4069)	O=C(OCC[N+](CCOC(c1ccccc1)c1ccccc1)(C)C)CCCCCCCCC(=O)OCC[N+](CCOC(c1ccccc1)c1ccccc1)(C)C
Order	Solanales (4069)	OC(C(F)(F)F)C(F)(F)F
Order	Solanales (4069)	NC(=O)CC(C(=O)NC(C(=O)NC(C(C1NC=CS1)O)CCCN=C(N)N)C(C)C)NC(=O)NC(c1ccc(cc1)Br)C
Order	Solanales (4069)	CC=C(C(=O)OC1CC2CCC(C1)N2C)C
Order	Solanales (4069)	CN1CCCC1c1cccnc1
Order	Solanales (4069)	CC1=C(C)C(=O)OC(C1)C(C1CCC2C1(C)CCC1C2CC2C3(C1(C)C(=O)C=CC3O)O2)(O)C
Order	Solanales (4069)	OCC1OC(O)C(C(C1O)OC1OC(CO)C(C(C1O)O)O)OC1OC(C)C(C(C1O)O)O
Order	Solanales (4069)	OCC(c1ccccc1)C(=O)OC1CC2N(C(C1)C1C2O1)C
Order	Solanales (4069)	OCC1OC(OC2CCC3(C(=CCC4C3CCC3(C4CC4C3C(C)C3N4CC(CC3)C)C)C2)C)C(C(C1O)OC1OC(CO)C(C(C1O)O)O)OC1OC(C)C(C(C1O)O)O
Order	Solanales (4069)	CNC(=O)CSP(=S)(OC)OC
Order	Solanales (4069)	CC(CCCC(C1CCC2C1(C)CCC1C2=CCC2C1(C)CCC(C2C)O)C)C
Order	Solanales (4069)	SCC(C(=O)O)NC(=O)C
Order	Solanales (4069)	CC1CCC2(NC1)OC1C(C2C)C2(C(C1)C1CCC3C(C1CC2)(C)CCCC3)C
Order	Solanales (4069)	OCC1OC(OC2CCC3(C(=CCC4C3CCC3(C4CC4C3C(C)C3[NH+]4CC(CC3)C)C)C2)C)C(C(C1O)O)OC1OC(C)C(C(C1O)O)O
Order	Solanales (4069)	OC(=O)c1ccccc1O
Order	Solanales (4069)	OCC1OC(OC2CCC3(C(C2)CCC2C3CCC3(C2CC2C3C(C)C3(O2)CCC(CN3)C)C)C)C(C(C1OC1OC(CO)C(C(C1O)OC1OCC(C(C1OC1OC(CO)C(C(C1O)O)O)O)O)O)O)O
Order	Solanales (4069)	OCC1OC(OC2CCC3(C(=CCC4C3CCC3(C4CC4C3C(C)C3N4CC(CC3)C)C)C2)C)C(C(C1O)O)OC1OC(C)C(C(C1O)O)O
Order	Solanales (4069)	NC(=O)C=Cc1ccc(cc1)C(=O)N
Order	Solanales (4069)	OCC1OC(OC2CCC3(C(=CCC4C3CCC3(C4CC4C3C(C)C3(O4)CCC(CN3)C)C)C2)C)C(C(C1OC1OC(C)C(C(C1O)O)O)O)OC1OC(C)C(C(C1O)O)O
Order	Solanales (4069)	C=C(C(C)C)CCC(C1CCC2C1(C)CCC1C2=CCC2C1(C)CCC(C2C)O)C
Order	Solanales (4069)	CC(=C)C1CCC(CC1)(C)O
Order	Solanales (4069)	CC1CCC2(OC1)OC1C(C2C)C2(C(C1)C1CCC3C(C1CC2)(C)CCC(C3)O)C
Order	Solanales (4069)	CN1C2CCC1CC(=O)C2
Order	Solanales (4069)	O=C1CCCC=C1
Order	Solanales (4069)	CC(=O)Nc1ccc(cc1)S(=O)(=O)Cl
Order	Solanales (4069)	OCC1=C(O)C2C(N(C1)C)Cc1c3c2cccc3[nH]c1
Order	Solanales (4069)	OC1CCC2(C(=CCC3C2CCC2(C3CC3C2C(C)C2N3CC(CC2)C)C)C1)C
Order	Solanales (4069)	COc1ccc2c(c1)C(CC1C2CCC2(C1CCC2)C)OS(=O)(=O)[O-]
Order	Solanales (4069)	OCC1OC(OC2CCC3(C(C2)CCC2C3CCC3(C2CC2C3C(C)C3(O2)CCC(CN3)C)C)C)C(C(C1OC1OC(CO)C(C(C1OC1OC(CO)C(C(C1O)O)O)O)O)O)O
Order	Solanales (4069)	CCC=CCC1C(CCC1=O)CC(=O)O
Order	Solanales (4069)	OC(=O)C(Cc1ccccc1O)C
Order	Solanales (4069)	C1CCC(NC1)c1cccnc1
Order	Solanales (4069)	OCC1OC(OC2CCC3(C(=CCC4C3CCC3(C4CC4C3C(C)C3(O4)CCC(CN3)C)C)C2)C)C(C(C1O)OC1OC(CO)C(C(C1O)O)O)OC1OC(C)C(C(C1O)O)O
Order	Solanales (4069)	CN1C2CCC1CC(C2)OC(=O)C(=C)c1ccccc1
Order	Solanales (4069)	OCC1OC(Oc2cc3oc(=O)ccc3cc2OC)C(C(C1O)O)O
Order	Solanales (4069)	CCOP(=S)(Oc1cc(C)ccc1[N+](=O)[O-])NC(CC)C
Order	Solanales (4069)	OC1CCC(=C)C(=CC=C2CCCC3(C2CCC3C(CCC(C(O)(C)C)O)C)C)C1
Order	Solanales (4069)	OCC1OC(OC2C(C)OC(C(C2O)O)OC2CCC3(C(=CCC4C3CCC3(C4CC4C3C(C)C3(O4)CCC(CN3)C)C)C2)C)C(C(C1O)O)O
Order	Solanales (4069)	O=C1CC(C)C2(C(=C1)C)CCC(C2)C(=C)C
Order	Solanales (4069)	Brc1cc(C)c(c(c1)C)Oc1cc(Nc2ccc(cc2)[N+](=O)[O-])c(cc1[N+](=O)[O-])[N+](=O)[O-]
Order	Solanales (4069)	C1CNC(C1)c1cccnc1
Order	Solanales (4069)	CC1=C(C)C(=O)OC(C1)C(C1CCC2C1(C)CCC1C2C2OC2C2(C1(C)C(=O)C=CC2)O)C
Order	Solanales (4069)	OCC1OC(OC2CCC3(C(=CCC4C3CCC3(C4CC4C3C(C)C3(O4)CCC(CN3)C)C)C2)C)C(C(C1OC1OC(C)C(C(C1O)O)O)O)O
Order	Solanales (4069)	OCC1OC(OC2CCC3(C(=CCC4C3CCC3(C4CC4C3C(C)C3N4CC(CC3)C)C)C2)C)C(C(C1O)OC1OC(CO)C(C(C1O)O)O)O
Order	Solanales (4069)	OC1C2CCC(N2)(C(C1O)O)O
Order	Solanales (4069)	O=C1NC(C(C)C)C(=O)N2CCCC2C(=O)N(C)CC(=O)N(C(C(=O)OC(C1NC(=O)c1c2nc3c(ccc(c3oc2c(c(=O)c1N)C)C)C(=O)NC1C(C)OC(=O)C(C(C)C)N(C)C(=O)CN(C(=O)C2N(C(=O)C(NC1=O)C(C)C)CCC2)C)C)C(C)C)C
Order	Solanales (4069)	O=C(CC1CCCN1C)CC1CCC(N1C)CC(=O)C
Order	Solanales (4069)	O=C1OC2CC3(C1COC14C(=O)C3C3(C2(C)OC(=O)C3(O)CCC2C4CC=C3C2(C)C(=O)C=CC3)O1)C
Order	Solanales (4069)	OCC(c1ccccc1)C(=O)OC1CC2CCC(C1)N2C
Order	Solanales (4069)	O=CC1CC(O)CC(C21CCC(C2)C(=C)C)C
Order	Solanales (4069)	OCC1OC(Oc2cc3OC(=O)CCc3cc2OC)C(C(C1O)O)O
Order	Solanales (4069)	OCC1OC(OC2CCC3(C(=CCC4C3CCC3(C4CC4C3C(C)C3N4CC(CC3)C)C)C2)C)C(C(C1OC1OC(C)C(C(C1O)O)O)O)O
Order	Solanales (4069)	CC1CCC2(OC1)OC1C(C2C)C2(C(C1)C1CC=C3C(C1CC2)(C)CCC(C3)O)C
Order	Solanales (4069)	OC1CCC2(C(C1)CCC1C2CCC2(C1CC1C2C(C)C2N1CC(CC2)C)C)C
Order	Solanales (4069)	OCC1OC(OC2CCC3(C(=CCC4C3CCC3(C4CC4C3C(C)C3(O4)CCC(CN3)C)C)C2)C)C(C(C1OC1OC(C)C(C(C1OC1OC(C)C(C(C1O)O)O)O)O)O)O
Order	Solanales (4069)	CC1CCC2(NC1)OC1C(C2C)C2(C(C1)C1CC=C3C(C1CC2)(C)CCC=C3)C
Order	Solanales (4069)	OC1CC2(C)C(C3(C1C(C)(C)C(=O)CC3)C)CC=C1C2(C)CCC2(C1CC(CC2)(C)C)C
Order	Solanales (4069)	CN(CCCCN(C)C)C
Order	Solanales (4069)	OC(=O)C1(N)CC1
Order	Solanales (4069)	C1=CCC(NC1)c1cccnc1
Order	Solanales (4069)	CN1C2CCCC1CC2
Order	Solanales (4069)	C#CC(NC(=O)c1cc(Cl)cc(c1)Cl)(C)C
Order	Solanales (4069)	CC1CCC2(NC1)OC1C(C2C)C2(C(C1)C1CC=C3C(C1CC2)(C)CCC(C3)O)C
Order	Solanales (4069)	OC(=O)Cc1c[nH]cn1
Order	Solanales (4069)	OCC1OC(OC2CCC3(C(=CCC4C3CCC3(C4CC4C3C(C)C3N4CC(CC3)C)C)C2)C)C(C(C1O)O)O
Order	Marchantiales (28908)	Oc1cccc(c1)CCc1ccc(cc1)Oc1cc(CCc2cccc(c2)O)ccc1O
Order	Marchantiales (28908)	Oc1ccc(cc1)CCc1cccc(c1)O
Order	Marchantiales (28908)	Oc1cccc2c1Oc1cccc(c1)CCc1ccc(Oc3cc(CC2)ccc3O)cc1
Order	Marchantiales (28908)	COc1c(O)cc(c2c1oc(cc2=O)c1ccc(c(c1)O)O)O
Order	Marchantiales (28908)	COC1Cc2cccc(c2)Oc2c(cccc2O)CCc2ccc(Oc3cc1cc(c3O)O)cc2
Order	Marchantiales (28908)	Oc1ccc2c(c1)CCc1ccc(cc1)Oc1cc(CCc3ccc2c(O)c3)ccc1O
Order	Marchantiales (28908)	COC1Cc2cccc(c2)Oc2cc(CCc3ccc(Oc4cc1cc(c4O)O)cc3)ccc2O
Order	Marchantiales (28908)	COc1c(O)cc2c(c1O)c(=O)cc(o2)c1ccc(c(c1)O)O
Order	Marchantiales (28908)	COc1cc(C=C)ccc1OC
Order	Marchantiales (28908)	COc1ccc2cc1Oc1ccc(cc1)CCc1ccc(Oc3cc(CC2)ccc3)c(c1)O
Order	Marchantiales (28908)	Oc1c(O)cc2cc1Oc1ccc(cc1)CCc1c(Oc3cc(CC2)ccc3)c(O)ccc1
Order	Marchantiales (28908)	O=C1OC(CC2C1CCCC2(C)C)c1cocc1
Order	Marchantiales (28908)	Oc1ccc2cc1Oc1ccc(cc1)CCc1ccc(c3c(CC2)cccc3O)c(O)c1
Order	Marchantiales (28908)	Oc1ccc2cc1Oc1ccc(cc1)CCc1ccc(c(Oc3cc(CC2)ccc3)c1)O
Order	Marchantiales (28908)	OC(=O)C1OC(Oc2cc3OC(=Cc4ccc(c(c4)O)O)C(=O)c3c(c2)O)C(C(C1O)O)O
Order	Marchantiales (28908)	Oc1c(O)ccc2c1Oc1cccc(c1)CCc1cc(O)c(c(c1)Oc1ccc(CC2)cc1)O
Order	Marchantiales (28908)	Oc1ccc2cc1Oc1ccc(cc1)CCc1c(c3ccc(CC2)cc3O)c(O)ccc1
Order	Marchantiales (28908)	CC1CCCC(C)CCCC(CCC(CC1)C(C)C)C
Order	Marchantiales (28908)	OC(=O)C=CC=CC(=O)O
Order	Marchantiales (28908)	CC1CCCC(C)CCCC(CC1)(C)C
Order	Canellales (71187)	O=CC1=CCC2C(C1(O)C=O)(C)CCC(C2=C)C
Order	Canellales (71187)	CC1CCC2C(C1C)(C)CCCC2(C)C
Order	Canellales (71187)	O=CC1=CC(OC(=O)C)C2C(C1(O)C=O)(C)CCCC2(C)C
Order	Canellales (71187)	OCC1C(=CCC2C1(C)CCCC2(C)C)C
Order	Canellales (71187)	O=CC1C(=CCC2C1(C)CCC(C2=C)C)C=O
Order	Canellales (71187)	O=C1CC2C(C)(C)CCCC2(C2=C1COC2=O)C
Order	Canellales (71187)	O=C1OCC2=C1C1(C)CCCC(C1CC2O)(C)C
Order	Canellales (71187)	CC(=CCCC1(C)CCc2c(O1)c(C)cc(c2)O)CCC=C(CCC=C(C)C)C
Order	Canellales (71187)	O=CC1C(=CCC2C1(C)CCCC2(C)C)C=O
Order	Canellales (71187)	O=C1OCC2=CCC3C(C12)(C)CCCC3(C)C
Order	Canellales (71187)	CC(=O)OC1C=C2C(=O)OCC2(C2(C1C(C)(C)CCC2)C)O
Order	Canellales (71187)	O=C1OC2C(C1C1(O)CC3C4(C1(C2OC4=O)C)O3)C(O)(C)C
Order	Canellales (71187)	C=CC(C(C(=CO)C(=O)OC)CC1NCCc2c1[nH]c1c2cccc1)C=O
Order	Canellales (71187)	O=CC1=CC(O)C2C(C1(O)C=O)(C)CCCC2(C)C
Order	Canellales (71187)	CC(=O)OC1C(O)C2=C(C3(C1C(C)(C)CCC3)C)C(=O)OC2
Order	Apiales (4036)	C=CCc1cc(OC)c2c(c1)OCO2
Order	Apiales (4036)	CC1=CCC(=CC1)C(C)C
Order	Apiales (4036)	CC(=CCCC(C1CCC2(C1C(O)CC1C2(C)CC(C2C1(C)CCC(C2(C)C)O)O)C)(O)C)C
Order	Apiales (4036)	CC(CCCC(C1CCC2(C1CCC1C2(C)CCC2C1(C)CCCC2(C)C)C)C)C
Order	Apiales (4036)	CCCC=C1OC(=O)C2=C1CCC(C2O)O
Order	Apiales (4036)	CC=C(C(=O)OC1c2c(ccc3c2oc(=O)cc3)OC(C1OC(=O)C(=CC)C)(C)C)C
Order	Apiales (4036)	CC(=O)CC(c1c(O)oc2c(c1=O)cccc2)c1ccccc1
Order	Apiales (4036)	CCCC=C1OC(=O)C2=C1CCC=C2
Order	Apiales (4036)	COc1c2ccc(=O)oc2cc2c1cco2
Order	Apiales (4036)	CCCCCCCC=CC(C#CC#CC(=O)C=C)O
Order	Apiales (4036)	CC1=CCC(CC1)C(=C)C
Order	Apiales (4036)	COC(=O)c1ccccc1N=CCC(CCCC(O)(C)C)C
Order	Apiales (4036)	C=C1CCC2CC1C2(C)C
Order	Apiales (4036)	CCCCC1OC(=O)C2=C1CCC=C2
Order	Apiales (4036)	O=c1ccc2c(o1)c(O)c1c(c2)cco1
Order	Apiales (4036)	OCC1OC(OC(C2Oc3c(C2O)c2oc(=O)ccc2cc3)(C)C)C(C(C1O)O)O
Order	Apiales (4036)	CC(=CCOc1ccc2c(c1)oc(=O)cc2)CCC=C(CCC=C(C)C)C
Order	Apiales (4036)	CCCCCCCC=CC(C#CC#CC(C=C)O)O
Order	Apiales (4036)	O=c1ccc2c(o1)cc1c(c2OCC(C(O)(C)C)O)cco1
Order	Apiales (4036)	CC(=O)CC(c1c(=O)oc2c(c1O)cccc2)c1ccccc1
Order	Apiales (4036)	CCCCCCCC1OC1CC#CC#CC(C=C)O
Order	Apiales (4036)	Oc1ccc2c(c1)oc(=O)cc2
Order	Apiales (4036)	OCC1OC(OC2CCC3(C(C2(C)C)C(O)CC2(C3CC(O)C3C2(C)CCC3C(OC2OC(COC3OCC(C(C3O)O)O)C(C(C2O)O)O)(CCC=C(C)C)C)C)C)C(C(C1O)O)OC1OC(CO)C(C(C1O)O)O
Order	Apiales (4036)	CC(=CCc1c(O)ccc2c1oc(=O)cc2)C
Order	Apiales (4036)	OCC1OC(OC2C(O)C(OC(C2O)C)OC2CCC3(C(C2(C)CO)CCC2(C3C=CC3=C4CC(C)(C)CCC4(C(CC23C)O)CO)C)C)C(C(C1O)O)O
Order	Apiales (4036)	CCCC=C1OC(=O)C2=C1CCC1C2C2(C1CCC)OC(=O)C1=C2CCC=C1
Order	Apiales (4036)	CCCCCCCC=CCC#CC#CC(=O)C=C
Order	Apiales (4036)	CC=C(C(=O)O)OC1c2c(ccc3c2oc(=O)cc3)OC(C1OC(=O)C)(C)C
Order	Apiales (4036)	CC(=CCCC(C1CCC2(C1CCC1C2(C)CCC2C1(C)CCC(C2(C)C)O)C)(O)C)C
Order	Apiales (4036)	O=Cc1ccc(cc1)C(C)C
Order	Apiales (4036)	O=C(C=C(C)C)OC1Cc2cc3ccc(=O)oc3cc2OC1(C)C
Order	Apiales (4036)	O=C1OC2C(C1C1(O)C3OC3C3(C1(C2O)C)CO3)C(=C)C
Order	Apiales (4036)	O=C1OCc2c1cccc2
Order	Apiales (4036)	COc1c2oc(=O)ccc2cc2c1occ2
Order	Apiales (4036)	COc1cc2ccc(=O)oc2c2c1occ2
Order	Apiales (4036)	OCC1OC(OC2C(O)C(OC(C2O)C)OC2CCC3(C(C2(C)CO)CCC2(C3C=CC34C2(C)CC(C2(C4CC(C)(C)CC2)CO3)O)C)C)C(C(C1O)O)O
Order	Apiales (4036)	O=c1ccc2c(o1)cc1c(c2OCC2OC2(C)C)cco1
Order	Apiales (4036)	CC1=CCC2CC1C2(C)C
Order	Apiales (4036)	CC(=CCc1cc2ccc(=O)oc2cc1O)CCC=C(C)C
Order	Apiales (4036)	COc1c2ccoc2c(c2c1ccc(=O)o2)OCC(C(O)(C)C)O
Order	Apiales (4036)	C=C1CCC2(C1C2)C(C)C
Order	Apiales (4036)	CC1=CCC2C(C1COc1ccc3c(c1)oc(=O)cc3)(C)CCC(C2(C)C)O
Order	Apiales (4036)	CC(=CCOc1c2occc2cc2c1oc(=O)cc2)C
Order	Apiales (4036)	OC(C(O)(C)C)Cc1cc2ccc(=O)oc2cc1O
Order	Apiales (4036)	COc1ccc2c(c1CC=C(C)C)oc(=O)cc2
Order	Apiales (4036)	OCC1OC(OC(C2Oc3c(C2)cc2c(c3)oc(=O)cc2)(C)C)C(C(C1O)O)O
Order	Apiales (4036)	OCC1OC(OCC2OC(OC(=O)C34CCC(C4C4C(CC3)(C)C3(C)CCC(C5(C3C(C4)OC(=O)CC5O)C)C(=C)C)C(=C)C)C(C(C2O)O)O)C(C(C1OC1OC(C)C(C(C1O)O)O)O)O
Order	Apiales (4036)	OCC1OC(C(C1O)O)OC1C(OC(C(C1O)O)OC1CCC2(C(C1(C)C)CCC1(C2CC=C2C1(C)CCC1(C2CC(C)(C)CC1)C(=O)OC1OC(CO)C(C(C1O)O)O)C)C)C(=O)O
Order	Apiales (4036)	CCCCCCCC(C(CC#CC#CC(C=C)O)O)O
Order	Apiales (4036)	C#C
Order	Apiales (4036)	O=c1ccc2c(o1)cc1c(c2)cco1
Order	Apiales (4036)	OC1CCC2(C(=CCC3C2CCC2(C3CCC2C(=O)C)C)C1)C
Order	Apiales (4036)	COC1(C)CC(c2ccccc2)c2c(O1)c1ccccc1oc2=O
Order	Apiales (4036)	CCN(c1ccc2c(c1)oc(=O)c(c2)c1nc2c([nH]1)cccc2)CC
Order	Apiales (4036)	OCC1OC(OCC2OC(OC3CCC4(C(C3(C)C)CCC3(C4C=CC45C3(C)CC(C3(C5CC(C)(C)CC3)CO4)O)C)C)C(C(C2OC2OC(C)C(C(C2O)O)O)O)O)C(C(C1O)O)O
Order	Apiales (4036)	COc1c2ccc(=O)oc2c(c2c1cco2)OC
Order	Apiales (4036)	O=c1ccc2c(o1)cc(cc2)OCC1C(C)(O)CCC2C1(C)CCC(C2(C)C)O
Order	Apiales (4036)	CCCC=C1OC(=O)c2c1cccc2
Order	Apiales (4036)	CC(C1CCC(=C)C=C1)C
Order	Apiales (4036)	O=CC1=CCC(CC1)C(=C)C
Order	Apiales (4036)	NC1CC(OC1COP(=O)(O)O)n1cc(C)c(=O)[nH]c1=O
Order	Apiales (4036)	O=c1ccc2c(o1)c1CC(Oc1cc2)C(O)(C)C
Order	Apiales (4036)	OCC1OC(OC2C(OCC(C2O)OC2OC(CO)C(C(C2O)O)O)OC2CCC3(C(C2(C)CO)CCC2(C3CC3OC43C2(C)CC(C2(C4CC(C)(C=O)C(C2)OC(=O)c2ccccc2NC)C)O)C)C)C(C(C1O)O)O
Order	Apiales (4036)	CC1=CCC2C(C1)C2(C)C
Order	Apiales (4036)	C=C1CCC2C(C1COc1ccc3c(c1)oc(=O)cc3)(C)CCC(C2(C)C)O
Order	Apiales (4036)	COc1ccc2c(c1CC(C(O)(C)C)OC(=O)C)oc(=O)cc2
Order	Apiales (4036)	CCCCCCCCOC(=O)C
Order	Apiales (4036)	CCCCCCCC=CCC#CC#CC(C=C)O
Order	Apiales (4036)	O=c1ccc2c(o1)cc1c(c2OCC(C(=C)C)O)cco1
Order	Apiales (4036)	O=C1OC2C(C1C1(O)CC3C4(C1(C2OC4=O)C)O3)C(O)(C)C
Order	Apiales (4036)	CC=C(C(=O)OC(C(C(O)(C)C)O)c1cc2ccc(=O)oc2cc1OC)C
Order	Apiales (4036)	CC=C(C(=O)OC(C1Oc2c(C1)cc1c(c2)oc(=O)cc1)(C)C)C
Order	Apiales (4036)	CC(=CCOc1c2ccoc2cc2c1ccc(=O)o2)C
Order	Apiales (4036)	*C=C*
Order	Apiales (4036)	OCC1(C)C(CCC2(C1CCC1(C2CC=C2C1(C)CCC1(C2CC(CC1)(C)C)C(=O)O)C)C)OC1OCC(C(C1OC1OC(C)C(C(C1O)O)O)O)O
Order	Apiales (4036)	O=c1ccc2c(o1)cc1c(c2)CC(O1)C(O)(C)C
Order	Apiales (4036)	CC(=CCOc1ccc2c(c1)oc(=O)cc2)CC1OC(=O)C(=C1)C
Order	Apiales (4036)	O=c1ccc2c(o1)cccc2
Order	Apiales (4036)	COc1ccc2c(c1CC(C(O)(C)C)O)oc(=O)cc2
Order	Polytrichales (3210)	OC(=O)c1cc(SSc2ccc(c(c2)C(=O)O)[N+](=O)[O-])ccc1[N+](=O)[O-]
Order	Cornales (41934)	OCC1OC(OC2OC=C(C3C2C(C)CC3=O)C(=O)OC)C(C(C1O)O)O
Order	Cornales (41934)	C=CC1C(OC=C2C1CC1N(C2=O)CCc2c1cc(O)c(c2)OC)OC1OC(CO)C(C(C1O)O)O
Order	Cornales (41934)	OCC1OC(OC2OC=C(C3C2C(C)CC3O)C(=O)OC)C(C(C1O)O)O
Order	Cornales (41934)	C=CC1C(OC=C2C1CC1N(C2=O)CCc2c1cc(O)c(c2)O)OC1OC(CO)C(C(C1O)O)O
Order	Saxifragales (41946)	Oc1cc(O)c2c(c1)oc(c(c2=O)OC1OC(COC(=O)c2cc(O)c(c(c2)O)O)C(C(C1O)O)O)c1cc(O)c(c(c1)O)O
Order	Saxifragales (41946)	OC1CC2(C)C(C3(C1C(C)(C)C(O)CC3)C)CC=C1C2(CCC2(C1CC(CC2)(C)C)C)C(=O)O
Order	Saxifragales (41946)	OC(=O)C(C(OP(=O)(O)O)C)N
Order	Saxifragales (41946)	OCC1OC(OCCc2ccc(cc2)O)C(C(C1O)O)O
Order	Saxifragales (41946)	O=C(c1ccccc1)OCC1C2OC3(C(O2)(CC1C(=O)C3)O)C
Order	Saxifragales (41946)	CCCCCCCCOC1OC(COC2OCC(C(C2O)O)O)C(C(C1O)O)O
Order	Saxifragales (41946)	OCC1OC2C(C(C1O)O)OC(=O)c1c2c(O)c(c(c1)O)OC
Order	Saxifragales (41946)	O=c1ccc(co1)C1CCC2C1CCC1C2CCC2C1CCCC2
Order	Saxifragales (41946)	O=Cc1ccccc1O
Order	Saxifragales (41946)	OCC1OC(OC23CC4C3(COC(=O)c3ccccc3)C3OC2(C)CC4(O3)O)C(C(C1O)O)O
Order	Saxifragales (41946)	O=c1ccc(co1)C1CCC2C1(C)CCC1C2CCC2C1(C)CCCC2
Order	Saxifragales (41946)	OCCc1ccc(cc1)O
Order	Saxifragales (41946)	CN1CCCCC1CC(c1ccccc1)O
Order	Saxifragales (41946)	OCC1OC(OCC=C(C(CC=C(C)C)O)C)C(C(C1O)O)O
Order	Saxifragales (41946)	O=C1C=Cc2c(C1=NNc1ccc(c3c1cccc3)S(=O)(=O)O)cccc2
Order	Saxifragales (41946)	OCC1OC(OC(C#N)(CC)C)C(C(C1O)O)O
Order	Saxifragales (41946)	OC1C(OC(C(C1O)O)C)Oc1cc(O)c2c(c1O)oc(c(c2=O)O)c1ccc(cc1)O
Order	Saxifragales (41946)	COc1ccc(c(c1)O)C(=O)C
Order	Saxifragales (41946)	OCC1OC(OC23CC4C3(COC(=O)c3ccc(cc3)O)C3OC2(C)CC4(O3)O)C(C(C1O)O)O
Order	Saxifragales (41946)	OCC1OC(OC23CC4C3(COC(=O)c3ccc(cc3)O)C3OC2CC4(O3)O)C(C(C1O)O)O
Order	Saxifragales (41946)	OC(=O)c1cc(O)c(c(c1)O)O
Order	Saxifragales (41946)	*NC(C(=O)*)COP(=O)(O)O
Order	Saxifragales (41946)	OCC1OC(OCC=C(C#N)C)C(C(C1O)O)O
Order	Saxifragales (41946)	OC1CCC2(C(C1(C)C)CCC1(C2CC=C2C1(CCC1(C2CC(C)(C)CC1)C)C(=O)O)C)C
Order	Chloranthales (261008)	OCC1(O)C2CC2C2(C1CC1=C(C)C(=O)OC1=C2)C
Order	Chloranthales (261008)	C=C1C2CC2C2(C1CC1=C(C)C(=O)OC31C2O3)C
Order	Other	CCCCCC=CCC=CCC=CCCCCC(=O)O
Order	Other	CC(=CCCC1=CC(=O)c2c(C1=O)c(O)ccc2O)C
Order	Other	COc1ccc(cc1)S(=O)(=O)N(CC(C(Cc1ccc(cc1)OCP(=O)(NC(C(=O)OC(C)C)C)Oc1ccccc1)NC(=O)OC1COC2C1CCO2)O)CC(C)C
Order	Other	O=C1C=CC(=O)c2c1c(O)ccc2
Order	Other	CC(=O)OC(C1=CC(=O)c2c(C1=O)c(O)ccc2O)CC=C(C)C
Order	Other	CCC=CCC=CCC=CCC=CCCCCC(=O)O
Order	Other	COC(C(C(O)(C)C)(C(=O)OCC1=CCN2C1C(CC2)OC(=O)C(=CC)C)O)C
Order	Other	CC=C(C(=O)OC1CCN2C1C(=CC2)COC(=O)C(C(O)(C)C)(C(O)C)O)C
Order	Other	CC(C(C(=O)OCC1=CCN2C1CCC2)(C(O)C)O)C
Order	Other	C1CN2C(C1)CCC2
Order	Other	COC(=O)c1ccc2c(c1)CC1(O2)C(C)CCC(C1(C)C)O
Order	Other	CC(=O)OC1CCN2C1C(=CC2)COC(=O)C(C(O)(C)C)(C(O)C)O
Order	Other	CC=C(C(=O)OC1CCN2C1C(=CC2)COC(=O)C(C(O)C)(C(C)C)O)C
Order	Other	CC(=CCC(C1=CC(=O)c2c(C1=O)c(O)ccc2O)O)C
Order	Other	COC(C(C(=O)OCC1=CCN2C1C(O)CC2)(C(C)C)O)C
Order	Other	OC1CCN2C1C(=CC2)COC(=O)C(C(O)C)(C(C)C)O
Order	Other	O=C(OC(C(=O)O)Cc1ccc(c(c1)O)O)C=Cc1ccc(c2c1C(C(=O)O)C(O2)c1ccc(c(c1)O)O)O
Order	Other	CCCCCC=CCC=CCC=CCCCCCCC(=O)O
Order	Geraniales (41943)	OC1C2COC(=O)c3cc(O)c(c(c3c3c(C(=O)OC1C(C(O2)OC(=O)c1cc(O)c(c(c1)O)O)O)cc(O)c(c3O)O)O)O
Order	Geraniales (41943)	OC1C(OC2C(C1OC(=O)c1cc(O)c(c(c1c1c(C(=O)O2)cc(c(c1O)O)O)O)O)O)OC(=O)c1cc(O)c(c(c1)O)O
Order	Geraniales (41943)	Oc1cc2c(=O)oc3c4c2c(c1O)oc(=O)c4cc(c3O)O
Order	Geraniales (41943)	OC(=O)C1CC(=O)c2c1c1c(O)c(O)c(cc1c(=O)o2)O
Order	Geraniales (41943)	OC(=O)c1cc(O)c(c(c1)O)O
Order	Geraniales (41943)	COC(=O)c1cc(O)c(c(c1)O)O
Order	Geraniales (41943)	COc1cc(ccc1O)C1OCC2C1COC2c1ccc2c(c1C)OCO2
Order	Geraniales (41943)	COc1cc(OC)cc(c1C(=O)C)O
Order	Geraniales (41943)	O=C(c1cc(O)c(c(c1)O)O)OC1OC2COC(=O)c3cc(O)c(c(c3c3c(C(=O)OC4C1OC(=O)c1cc(O)c(c5c1C1C(=CC(=O)C(O5)(C1(O)O)O)C(=O)OC24)O)cc(O)c(c3O)O)O)O
Order	Liliales (4667)	OCC1OC(OC2CCC3(C(C2)CCC2C3CCC3(C2CC2C3C(C)C3(O2)CCC(CN3)C)C)C)C(C(C1OC1OC(CO)C(C(C1OC1OC(CO)C(C(C1O)O)O)OC1OCC(C(C1O)O)O)O)O)O
Order	Liliales (4667)	OCC(COC(=O)C=Cc1ccc(cc1)O)O
Order	Liliales (4667)	OC1CCC2(C(C1)C(O)CC1C2CC2C1CCC1C2CN2CC(C)CCC2C1C)C
Order	Liliales (4667)	CC1CCC2(OC1)OC1C(C2C)C2(C(C1)C1CCC3C(C1CC2)(C)CCC(C3)O)C
Order	Liliales (4667)	CCC(C(=O)OC1C(O)C2C(C3C1(O)C1C(OC(=O)C)CC4C5(C1(C3)OC4(O)C(CC5)OC(=O)C)C)CN1C(C2(C)O)CCC(C1)C)C
Order	Liliales (4667)	OCCC(=C)C(=O)OCC1OC(O)C(C(C1O)O)O
Order	Liliales (4667)	OC1CCC2(C(C1)C(=O)CC1C2CC2C1CCC1C2CN2(=O)CC(C)CCC2C1(C)O)C
Order	Liliales (4667)	CC1CCC(NC1)C(C1C(O)CC2C1(C)CCC1C2CC=C2C1(C)CCC(C2)O)C
Order	Liliales (4667)	OC1CCC2(C(C1)C(=O)CC1C2CC2C1CCC1C2CN2CC(C)CCC2C1C)C
[truncated: 6,326 more rows]
